# Supplementary material for: MicroRNAs and suicidality: a systematic review and bioinformatic evaluation
Source: Front Psychiatry. 2026 Jan 30;17:1723187. doi: 10.3389/fpsyt.2026.1723187 (PMC12900758; doi:10.3389/fpsyt.2026.1723187)
Supplement: Supplementary file 3 [file Table3.xlsx]

## Sheet: Sheet1
	Article	First author and year of publication	reference (DOI)	Country	Tissue	Definition of cases included in the analysis	definition of controls included in the analysis	Diagnostic tool	Number(case/control)	Age case (years)	Gender case (male:female)	Age control (years)	Gender control (male:female)	Up-regulated miRNAs standardized to miRBase version 22.1	Fold change	P-value (adjusted)	P-value (not adjusted)	Down-regulated miRNAs standardized to miRBase version 22.1	Fold change	P-value (adjusted)	P-value (not adjusted)	Validation method	FDR
1	Altered miRNA expression network in locus coeruleus of depressed suicide subjects	Roy (2017)	10.1038/s41598-017-04300-9	USA	Post mortem locus coeruleus (LC)	MDD and death by suicide	non-psychiatric	psychological autopsy method using DSM-IV	20 (9/11)	30-71	6M : 3F	44-89	9M:2F	hsa-miR-17-5p	1.26	0.01		hsa-let-7g-3p	0.56	0.02		qPCR	0.0152
														hsa-miR-20b-5p	1.24	0.03		hsa-miR-1197	0.48	0.008
														hsa-miR-106a-5p	1.23	0.03
														hsa-miR-330-3p	1.4	0.01
														hsa-miR99b-3p	1.39	0.03
														hsa-miR-541-3p	1.52	0.02
														hsa-miR-582-5p	1.43	0.02
														hsa-miR-890	1.33	0.02
														hsa-miR-1179	1.55	0.01
														hsa-miR-550-5p	1.57	0.04
														hsa-miR-409-5p	0.78	0.03
2	Attenuated palmitoylation of serotonin receptor 5-HT1A affects receptor function and contributes to depression-like behaviors	Gorinski (2019)	10.1038/s41467-019-11876-5	Germany	Postmortem brain tissue (PFC)	MDD and death by suicide	non-psychiatric	interview of a family member using SCID I (which is based on DSM-IV)	30 (14/16)	42.2 ± 4.3	8M:6F	44.2 ± 4.1	10M:6F	hsa-miR-30e	_	<0.05		hsa-miR-200a	_	<0.01		qPCR	<1%
														hsa-miR-30a	_	<0.01
3	DCC Confers Susceptibility to Depression-like Behaviors in Humans and Mice and Is Regulated by miR-218	Torres-Berrío (2017)	10.1016/j.biopsych.2016.08.017	Canada	Postmortem brain tissue (PFC)	MDD and death by suicide	non-psychiatric	Psychological autopsies were performed based on Diagnostic and Statistical Manual of Mental Disorders (DSM)-IV criteria	23 (11/12) in validation cohort	38.5 ± 3.5	11 M	36.6 ± 3.2	12 M	_	_	_	_	hsa-miR-218	2.3	0.031		qRT-PCR	_
									59 (24/35) in original cohort	43.8 ± 3.3	22 M : 2 F	47.5 ± 3.6	31 M :4 F	_	_	_	_	hsa-miR-218	2.71	0.008
4	Expression of microRNAs and other small RNAs in prefrontal cortex in schizophrenia, bipolar disorder and depressed subjects	Smalheiser (2014)	10.1371/journal.pone.0086469	USA	Postmortem braim tissue (PFC and Brodmann area 10)	major depressed, bipolar, and schizophrenia with death by suicide	major depressed, bipolar, and schizophrenia, and non-psychiatric controls without suicidality	A DSM-IV diagnosis is made by two psychiatrics independetly	58 (18/40)	the gender and age was not specified in this study but the cohort of patietns that used include 36M:24F with ages from 25 to 68 .From these 60 subjects, One bipolar and one schizophrenia suicide sample were excluded from data analysis because of anomalously low miRNA expression.				hsa-miR-376a	1.23		0.037	hsa-miR-152	0.79		0.00059	RT-PCR	_
														hsa-miR-625	1.25	_	0.045	hsa-miR-181a	0.34		0.01
														_	_	_		hsa-miR-330-3p	0.53		0.0105
														_	_	_		hsa-miR-34a	0.85		0.012
														_	_	_		hsa-miR-224	0.57		0.036
														_	_	_		hsa-miR-133b	0.81		0.04
5	Identification of transcriptome alterations in the prefrontal cortex, hippocampus, amygdala and hippocampus of suicide victims	Glavan (2021)	10.1038/s41598-021-98210-6	Canada	Postmortem brain tissues (prefrontal cortex, amygdala, hippocampus, and thalamus)	Death by suicide	non-psychiatric	-	27 (20/7)	26-70	11 M : 9 F	32-56	4M : 3 F	hsa-miR-452 (Thalamus)	0.32 (log)	0.000		hsa-miR-548H2 (Hippocampus)	-2.73(log)	0.001		RT-PCR	0.05
														hsa-miR-224 (Thalamus)	0.32 (log)	0.000
6	MicroRNA-326 acts as a molecular switch in the regulation of midbrain urocortin 1 expression	Aschrafi (2016)	10.1503/jpn.150154	Hungary	Edinger–Westphal nucleus	MDD and death by suicide	non-psychiatric	Psychological autopsy using DSM-IV	13 (5/8)	31 - 52	5 M	42-63	8 M	_	_	_		hsa-miR-326	-4.75	<0.05		RT-PCR	_
7	MicroRNAs 146a/b-5 and 425-3p and 24-3p are markers of antidepressant response and regulate MAPK/Wnt-system genes	Lopez (2017)	10.1038/ncomms15497	Canada	Post-mortem PFC	MDD and death by suicide	non-psychiatric	Psychological autopsies were performed post mortem on both cases and controls by a panel of psychiatrists, and diagnoses were assigned based on DSM-IV criteria	52 (32/20)	_	_	_	_	hsa-miR-425-3p	1.31	0.005		_	_	_		RT-PCR	0.05
														hsa-miR-24-3p	1.26	0.03		_	_	_
														hsa-miR-146a-5p	1.28	0.03		_	_	_
														hsa-miR-146b-5p	1.29	0.02		_	_	_
8	MicroRNAs as novel peripheral markers for suicidality in patients with major depressive disorder	Stapel (2022)	10.3389/fpsyt.2022.1020530	Germany	Serum	MDD and acute suicide risk or suicide attempt within 1 week prior to study entry	MDD	MDD diagnosed with DSM-V	50 (19/31)	23-37	6 M : 13 F	23-48	10 M : 21 F	hsa-miR-30a	_		0.056	_	_	_		RT-PCR	_
														hsa-miR-30e	_		0.007	_	_	_
														hsa-miR-200a	_		0.028	_	_	_
9	Preliminary comparison of plasma notch-associated microRNA-34b and -34c levels in drug naive, first episode depressed patients and healthy controls	Sun (2016)	10.1016/j.jad.2016.01.017	China	Peripheral blood leukocytes	MDD with Suicide ideation	MDD without suicidal ideation	MDD diagnosed with DSM-IV and Suicide risk level was assessed by Beck Scale for Suicide Ideation-Chinese Version (BSI-CV)	32 (10/22)	detailes of this subgroup analysis not reported but the age of 32 MDD cases were 40.5 ±5.9 with 13 Male and 16 females subjects				_	_	_		hsa-miR-34b-5p	_		0.008	RT-PCR	_
														_	_	_		hsa-miR-369-3p	_		0.023
10	Regulation of a truncated form of tropomyosin-related kinase B (TrkB) by Hsa-miR-185* in frontal cortex of suicide completers	Maussion (2012)	10.1371/journal.pone.0039301	Canada	Postmortem brain tissue (Brodmann area 10)	Death by suicide	non-psychiatric	Psychological autopsy using SCID1 which is based on DSM-IV	55 (38/17)	48.1±15	38 M	48.2±22	17 M	hsa-miR-185	_		<0.01	_	_	_		RT-PCR	0.031
														hsa-miR-491-3p	_		<0.01	_	_	_
11	Regulatory role of miRNAs in polyamine gene expression in the prefrontal cortex of depressed suicide completers	Lopez (2014)	10.1017/S1461145713000941	Canada	ostmortem brain tissue [PFC (Brodmann area 44)]	MDD AND death by suicide	non-psychiatric	MDD diagnosed with DSM-IV and suicide brain samples are from Quebec Suicide Brain Bank	31 (15/16)	37.9 ± 2.8	15 M	39.8 ± 3.3	16 male	hsa-miR-34c-5p	2.56		<0.01	_	_	_		RT-PCR	_
														hsa-miR-139-5p	1.84		<0.01	_	_	_
														hsa-miR-195	1.68		<0.01	_	_	_
														hsa-miR-320c	1.95		<0.01	_	_	_
12	Role of Complex Epigenetic Switching in Tumor Necrosis Factor-α Upregulation in the Prefrontal Cortex of Suicide Subjects	Wang (2018)	10.1176/appi.ajp.2017.16070759	USA	ostmortem brain tissue (dorsolateral PFC)	Death by suicide	Death without suicide	DSM-IV	McGill cohort: 59 (43/16)	42.38 ± 3.03	36 M : 7 F	35.31 ± 3.47	16 M	hsa-miR-19a-3p	5	0.008		hsa-miR-20a-5p	0.23	0.037		TRIzol method and qPCR	_
									Maryland cohort: 38 (12/26)	47.08 ± 4.39	19 M : 7 F	40.08 ± 4.68	9 M: 3 F	_	_	_		hsa-miR-92a-1-3p	0.27	0.041
13	Extracellular vesicles from cerebrospinal fluid revealed changes in miR-19a-3p and miR-4516 expression in Slovene male suicides	Arcan (2023)	10.1111/gbb.12868	Slovenia	Extra-cellular vessicles of CSF sample of cisterna magna	Death by suicide	sudden cardiac arrest	-	40(20/20)	42.8 ±12.7	20 M	55.5 ±7.1	20 M	_	_	_	_	hsa-miR-4516	_	_	0.0168	RT-PCR	_
														_	_	_	_	hsa-miR-19a-3p	_	_	0.0408		_
