# Supplementary material for: MicroRNAs and suicidality: a systematic review and bioinformatic evaluation
Source: Front Psychiatry. 2026 Jan 30;17:1723187. doi: 10.3389/fpsyt.2026.1723187 (PMC12900758; doi:10.3389/fpsyt.2026.1723187)
Supplement: Supplementary file 4 [file Table4.xlsx]

## Sheet: Sheet1
	Selection				Comparability	Exposure
Study	Case definition adequate	Representativeness of the cases	selection of controls	definition of controls	Comparability based on design analysis	Ascertainment of exposure	same method of ascertainment for cases and controls	Non-response rate	total scores
Roy (2017)	★	★	★	★	★★	★	★	★	9
Gorinski (2019)	★	★	★	★	☆	★	★	★	7
Torres-Berrío (2017)	★	★	★	★	☆	★	★	★	7
Smalheiser (2014)	★	★	★	★	★★	★	★	☆	8
Glavan (2021)	★	★	★	★	★★	★	★	★	9
Aschrafi (2016)	★	★	★	★	★	★	★	★	8
Lopez (2017)	★	★	★	★	☆	★	★	★	7
Stapel (2022)	★	★	★	★	★★	★	★	★	9
Sun (2016)	★	★	★	★	★★	★	★	★	9
Maussion (2012)	★	★	★	★	★★	★	★	★	9
Lopez (2014)	★	★	★	★	☆	★	★	★	7
Wang (2018)	★	★	★	★	★★	★	★	★	9
Arcan (2023)	★	★	★	☆	☆	★	★	★	6
