# Supplementary material for: MicroRNAs and suicidality: a systematic review and bioinformatic evaluation
Source: Front Psychiatry. 2026 Jan 30;17:1723187. doi: 10.3389/fpsyt.2026.1723187 (PMC12900758; doi:10.3389/fpsyt.2026.1723187)
Supplement: Supplementary file 5 [file Table5.xlsx]

## Sheet: Brain transcripts
Gene	Gene description	Evidence	Brain presentation
HCRT	Hypocretin neuropeptide precursor	Evidence at protein level	Elevated in brain
AVP	Arginine vasopressin	Evidence at protein level	Elevated in brain
PMCH	Pro-melanin concentrating hormone	Evidence at protein level	Elevated in brain
GRM4	Glutamate metabotropic receptor 4	Evidence at protein level	Elevated in brain
BARHL1	BarH like homeobox 1	Evidence at protein level	Elevated in brain
GABRA6	Gamma-aminobutyric acid type A receptor subunit alpha6	Evidence at protein level	Elevated in brain
MOG	Myelin oligodendrocyte glycoprotein	Evidence at protein level	Elevated in brain
HTR2C	5-hydroxytryptamine receptor 2C	Evidence at protein level	Elevated in brain
OXT	Oxytocin/neurophysin I prepropeptide	Evidence at protein level	Elevated in brain
FGF3	Fibroblast growth factor 3	Evidence at protein level	Elevated in brain
NEUROD6	Neuronal differentiation 6	Evidence at protein level	Elevated in brain
SLC6A3	Solute carrier family 6 member 3	Evidence at protein level	Elevated in brain
HAPLN2	Hyaluronan and proteoglycan link protein 2	Evidence at protein level	Elevated in brain
NCAN	Neurocan	Evidence at protein level	Elevated in brain
NEUROD2	Neuronal differentiation 2	Evidence at protein level	Elevated in brain
TLX3	T cell leukemia homeobox 3	Evidence at protein level	Elevated in brain
TTC9B	Tetratricopeptide repeat domain 9B	Evidence at protein level	Elevated in brain
GABRD	Gamma-aminobutyric acid type A receptor subunit delta	Evidence at protein level	Elevated in brain
CREG2	Cellular repressor of E1A stimulated genes 2	Evidence at protein level	Elevated in brain
GRIN1	Glutamate ionotropic receptor NMDA type subunit 1	Evidence at protein level	Elevated in brain
OTP	Orthopedia homeobox	Evidence at protein level	Elevated in brain
NR2E1	Nuclear receptor subfamily 2 group E member 1	Evidence at protein level	Elevated in brain
KCNK4	Potassium two pore domain channel subfamily K member 4	Evidence at protein level	Elevated in brain
HPCA	Hippocalcin	Evidence at protein level	Elevated in brain
PLP1	Proteolipid protein 1	Evidence at protein level	Elevated in brain
GPR101	G protein-coupled receptor 101	Evidence at protein level	Elevated in brain
NTSR2	Neurotensin receptor 2	Evidence at protein level	Elevated in brain
KCNN1	Potassium calcium-activated channel subfamily N member 1	Evidence at protein level	Elevated in brain
TH	Tyrosine hydroxylase	Evidence at protein level	Elevated in brain
OLIG1	Oligodendrocyte transcription factor 1	Evidence at protein level	Elevated in brain
MEPE	Matrix extracellular phosphoglycoprotein	Evidence at protein level	Elevated in brain
SYNDIG1L	Synapse differentiation inducing 1 like	Evidence at transcript level	Elevated in brain
GNG13	G protein subunit gamma 13	Evidence at protein level	Elevated in brain
CACNG8	Calcium voltage-gated channel auxiliary subunit gamma 8	Evidence at protein level	Elevated in brain
EN2	Engrailed homeobox 2	Evidence at protein level	Elevated in brain
FXYD7	FXYD domain containing ion transport regulator 7	Evidence at protein level	Elevated in brain
RESP18	Regulated endocrine specific protein 18	Evidence at transcript level	Elevated in brain
ATP6V1G2	ATPase H+ transporting V1 subunit G2	Evidence at protein level	Elevated in brain
KCNA1	Potassium voltage-gated channel subfamily A member 1	Evidence at protein level	Elevated in brain
NRGN	Neurogranin	Evidence at protein level	Elevated in brain
SULT4A1	Sulfotransferase family 4A member 1	Evidence at protein level	Elevated in brain
TBR1	T-box brain transcription factor 1	Evidence at protein level	Elevated in brain
OPALIN	Oligodendrocytic myelin paranodal and inner loop protein	Evidence at protein level	Elevated in brain
MAG	Myelin associated glycoprotein	Evidence at protein level	Elevated in brain
TMEM151B	Transmembrane protein 151B	Evidence at protein level	Elevated in brain
CACNA1A	Calcium voltage-gated channel subunit alpha1 A	Evidence at protein level	Elevated in brain
RTP5	Receptor transporter protein 5 (putative)	Evidence at protein level	Elevated in brain
MGAT5B	Alpha-1,6-mannosylglycoprotein 6-beta-N-acetylglucosaminyltransferase B	Evidence at protein level	Elevated in brain
PNMA6F	PNMA family member 6F	Evidence at protein level	Elevated in brain
RIT2	Ras like without CAAX 2	Evidence at protein level	Elevated in brain
SLC17A7	Solute carrier family 17 member 7	Evidence at protein level	Elevated in brain
CCKBR	Cholecystokinin B receptor	Evidence at protein level	Elevated in brain
GAP43	Growth associated protein 43	Evidence at protein level	Elevated in brain
GABRA1	Gamma-aminobutyric acid type A receptor subunit alpha1	Evidence at protein level	Elevated in brain
KCNF1	Potassium voltage-gated channel modifier subfamily F member 1	Evidence at protein level	Elevated in brain
MBP	Myelin basic protein	Evidence at protein level	Elevated in brain
SCRT2	Scratch family transcriptional repressor 2	Evidence at protein level	Elevated in brain
ZIC1	Zic family member 1	Evidence at protein level	Elevated in brain
CORT	Cortistatin	Evidence at protein level	Elevated in brain
KCNJ4	Potassium inwardly rectifying channel subfamily J member 4	Evidence at protein level	Elevated in brain
PAQR6	Progestin and adipoQ receptor family member 6	Evidence at protein level	Elevated in brain
GRM3	Glutamate metabotropic receptor 3	Evidence at protein level	Elevated in brain
HRH3	Histamine receptor H3	Evidence at protein level	Elevated in brain
ELAVL3	ELAV like RNA binding protein 3	Evidence at protein level	Elevated in brain
FEZ1	Fasciculation and elongation protein zeta 1	Evidence at protein level	Elevated in brain
KCNV1	Potassium voltage-gated channel modifier subfamily V member 1	Evidence at protein level	Elevated in brain
PTPN5	Protein tyrosine phosphatase non-receptor type 5	Evidence at protein level	Elevated in brain
RPRML	Reprimo like	Evidence at transcript level	Elevated in brain
SLC7A10	Solute carrier family 7 member 10	Evidence at protein level	Elevated in brain
CAMKV	CaM kinase like vesicle associated	Evidence at protein level	Elevated in brain
LHX1	LIM homeobox 1	Evidence at protein level	Elevated in brain
PACSIN1	Protein kinase C and casein kinase substrate in neurons 1	Evidence at protein level	Elevated in brain
SRRM4	Serine/arginine repetitive matrix 4	Evidence at protein level	Elevated in brain
CBLN3	Cerebellin 3 precursor	Evidence at protein level	Elevated in brain
ENHO	Energy homeostasis associated	Evidence at protein level	Elevated in brain
GSX1	GS homeobox 1	Evidence at protein level	Elevated in brain
NCDN	Neurochondrin	Evidence at protein level	Elevated in brain
SCRT1	Scratch family transcriptional repressor 1	Evidence at protein level	Elevated in brain
SNCB	Synuclein beta	Evidence at protein level	Elevated in brain
TBC1D26	TBC1 domain family member 26	Evidence at transcript level	Elevated in brain
NKAIN4	Sodium/potassium transporting ATPase interacting 4	Evidence at protein level	Elevated in brain
OLIG2	Oligodendrocyte transcription factor 2	Evidence at protein level	Elevated in brain
SV2B	Synaptic vesicle glycoprotein 2B	Evidence at protein level	Elevated in brain
CHST8	Carbohydrate sulfotransferase 8	Evidence at protein level	Elevated in brain
LHX5	LIM homeobox 5	Evidence at protein level	Elevated in brain
MDGA1	MAM domain containing glycosylphosphatidylinositol anchor 1	Evidence at protein level	Elevated in brain
MOBP	Myelin associated oligodendrocyte basic protein	Evidence at protein level	Elevated in brain
POU3F2	POU class 3 homeobox 2	Evidence at protein level	Elevated in brain
SLC4A10	Solute carrier family 4 member 10	Evidence at protein level	Elevated in brain
STMN4	Stathmin 4	Evidence at protein level	Elevated in brain
CNTN2	Contactin 2	Evidence at protein level	Elevated in brain
CSPG5	Chondroitin sulfate proteoglycan 5	Evidence at protein level	Elevated in brain
MPPED1	Metallophosphoesterase domain containing 1	Evidence at protein level	Elevated in brain
PMP2	Peripheral myelin protein 2	Evidence at protein level	Elevated in brain
ANO3	Anoctamin 3	Evidence at protein level	Elevated in brain
CHN1	Chimerin 1	Evidence at protein level	Elevated in brain
DGKK	Diacylglycerol kinase kappa	Evidence at protein level	Elevated in brain
HTR5A	5-hydroxytryptamine receptor 5A	Evidence at protein level	Elevated in brain
KCTD4	Potassium channel tetramerization domain containing 4	Evidence at protein level	Elevated in brain
POU3F3	POU class 3 homeobox 3	Evidence at protein level	Elevated in brain
XKR7	XK related 7	Evidence at protein level	Elevated in brain
ARHGAP36	Rho GTPase activating protein 36	Evidence at protein level	Elevated in brain
CNP	2',3'-cyclic nucleotide 3' phosphodiesterase	Evidence at protein level	Elevated in brain
DISP2	Dispatched RND transporter family member 2	Evidence at protein level	Elevated in brain
GNG7	G protein subunit gamma 7	Evidence at protein level	Elevated in brain
MCHR2	Melanin concentrating hormone receptor 2	Evidence at protein level	Elevated in brain
TMEM235	Transmembrane protein 235	Evidence at transcript level	Elevated in brain
TMEM88B	Transmembrane protein 88B	Evidence at protein level	Elevated in brain
VSNL1	Visinin like 1	Evidence at protein level	Elevated in brain
ZIC4	Zic family member 4	Evidence at protein level	Elevated in brain
ZP2	Zona pellucida glycoprotein 2	Evidence at protein level	Elevated in brain
CABP1	Calcium binding protein 1	Evidence at protein level	Elevated in brain
CACNG3	Calcium voltage-gated channel auxiliary subunit gamma 3	Evidence at protein level	Elevated in brain
GRIN2B	Glutamate ionotropic receptor NMDA type subunit 2B	Evidence at protein level	Elevated in brain
HMSD	Histocompatibility minor serpin domain containing	Evidence at protein level	Elevated in brain
PNMA5	PNMA family member 5	Evidence at protein level	Elevated in brain
PRKCG	Protein kinase C gamma	Evidence at protein level	Elevated in brain
SCN2A	Sodium voltage-gated channel alpha subunit 2	Evidence at protein level	Elevated in brain
UNCX	UNC homeobox	Evidence at protein level	Elevated in brain
BARHL2	BarH like homeobox 2	Evidence at protein level	Elevated in brain
BCAN	Brevican	Evidence at protein level	Elevated in brain
CASKIN1	CASK interacting protein 1	Evidence at protein level	Elevated in brain
DRD1	Dopamine receptor D1	Evidence at protein level	Elevated in brain
FBXL16	F-box and leucine rich repeat protein 16	Evidence at protein level	Elevated in brain
HIPK4	Homeodomain interacting protein kinase 4	Evidence at protein level	Elevated in brain
NXPH1	Neurexophilin 1	Evidence at protein level	Elevated in brain
RIMS3	Regulating synaptic membrane exocytosis 3	Evidence at protein level	Elevated in brain
SYN2	Synapsin II	Evidence at protein level	Elevated in brain
C11orf87	Chromosome 11 open reading frame 87	Evidence at protein level	Elevated in brain
CADM2	Cell adhesion molecule 2	Evidence at protein level	Elevated in brain
CCK	Cholecystokinin	Evidence at protein level	Elevated in brain
CRTAM	Cytotoxic and regulatory T cell molecule	Evidence at protein level	Elevated in brain
FGF17	Fibroblast growth factor 17	Evidence at protein level	Elevated in brain
GRIK2	Glutamate ionotropic receptor kainate type subunit 2	Evidence at protein level	Elevated in brain
KCNC1	Potassium voltage-gated channel subfamily C member 1	Evidence at protein level	Elevated in brain
PYDC1	Pyrin domain containing 1	Evidence at protein level	Elevated in brain
STX1B	Syntaxin 1B	Evidence at protein level	Elevated in brain
VXN	Vexin	Evidence at protein level	Elevated in brain
BTBD17	BTB domain containing 17	Evidence at protein level	Elevated in brain
CBLN1	Cerebellin 1 precursor	Evidence at protein level	Elevated in brain
DDN	Dendrin	Evidence at protein level	Elevated in brain
GPM6B	Glycoprotein M6B	Evidence at protein level	Elevated in brain
KIAA1549L	KIAA1549 like	Evidence at protein level	Elevated in brain
KIF5A	Kinesin family member 5A	Evidence at protein level	Elevated in brain
NEUROD1	Neuronal differentiation 1	Evidence at protein level	Elevated in brain
NEUROG3	Neurogenin 3	Evidence at protein level	Elevated in brain
NKAIN2	Sodium/potassium transporting ATPase interacting 2	Evidence at transcript level	Elevated in brain
PDYN	Prodynorphin	Evidence at protein level	Elevated in brain
PRR18	Proline rich 18	Evidence at protein level	Elevated in brain
PRSS51	Serine protease 51	Evidence at transcript level	Elevated in brain
TMEM151A	Transmembrane protein 151A	Evidence at protein level	Elevated in brain
CALY	Calcyon neuron specific vesicular protein	Evidence at protein level	Elevated in brain
CDH15	Cadherin 15	Evidence at protein level	Elevated in brain
CLDND1	Claudin domain containing 1	Evidence at protein level	Elevated in brain
CNTNAP4	Contactin associated protein family member 4	Evidence at protein level	Elevated in brain
CT45A3	Cancer/testis antigen family 45 member A3	Evidence at protein level	Elevated in brain
DPF1	Double PHD fingers 1	Evidence at protein level	Elevated in brain
ERMN	Ermin	Evidence at protein level	Elevated in brain
GABRA5	Gamma-aminobutyric acid type A receptor subunit alpha5	Evidence at protein level	Elevated in brain
OTOF	Otoferlin	Evidence at protein level	Elevated in brain
SLC8A2	Solute carrier family 8 member A2	Evidence at protein level	Elevated in brain
ZNF488	Zinc finger protein 488	Evidence at protein level	Elevated in brain
CENPVL1	Centromere protein V like 1	Evidence at transcript level	Elevated in brain
CMTM5	CKLF like MARVEL transmembrane domain containing 5	Evidence at protein level	Elevated in brain
CNDP1	Carnosine dipeptidase 1	Evidence at protein level	Elevated in brain
DLX1	Distal-less homeobox 1	Evidence at protein level	Elevated in brain
FSTL5	Follistatin like 5	Evidence at protein level	Elevated in brain
MC3R	Melanocortin 3 receptor	Evidence at protein level	Elevated in brain
NNAT	Neuronatin	Evidence at transcript level	Elevated in brain
NPTXR	Neuronal pentraxin receptor	Evidence at protein level	Elevated in brain
OLFM1	Olfactomedin 1	Evidence at protein level	Elevated in brain
POU3F4	POU class 3 homeobox 4	Evidence at protein level	Elevated in brain
RTN1	Reticulon 1	Evidence at protein level	Elevated in brain
SAMD14	Sterile alpha motif domain containing 14	Evidence at protein level	Elevated in brain
SLC6A7	Solute carrier family 6 member 7	Evidence at protein level	Elevated in brain
SPHKAP	SPHK1 interactor, AKAP domain containing	Evidence at protein level	Elevated in brain
UNC13A	Unc-13 homolog A	Evidence at protein level	Elevated in brain
ANKRD63	Ankyrin repeat domain 63	Evidence at protein level	Elevated in brain
B3GAT2	Beta-1,3-glucuronyltransferase 2	Evidence at protein level	Elevated in brain
BAALC	BAALC binder of MAP3K1 and KLF4	Evidence at protein level	Elevated in brain
C22orf42	Chromosome 22 open reading frame 42	Evidence at protein level	Elevated in brain
CACNA1E	Calcium voltage-gated channel subunit alpha1 E	Evidence at protein level	Elevated in brain
CRHR1	Corticotropin releasing hormone receptor 1	Evidence at protein level	Elevated in brain
CT45A6	Cancer/testis antigen family 45 member A6	Evidence at protein level	Elevated in brain
ENSG00000286015	Novel protein	Evidence at transcript level	Elevated in brain
GABRA4	Gamma-aminobutyric acid type A receptor subunit alpha4	Evidence at protein level	Elevated in brain
GALNT9	Polypeptide N-acetylgalactosaminyltransferase 9	Evidence at protein level	Elevated in brain
GBX2	Gastrulation brain homeobox 2	Evidence at protein level	Elevated in brain
GJC2	Gap junction protein gamma 2	Evidence at protein level	Elevated in brain
HAPLN4	Hyaluronan and proteoglycan link protein 4	Evidence at protein level	Elevated in brain
HPCAL4	Hippocalcin like 4	Evidence at protein level	Elevated in brain
HTR1A	5-hydroxytryptamine receptor 1A	Evidence at protein level	Elevated in brain
KCNH1	Potassium voltage-gated channel subfamily H member 1	Evidence at protein level	Elevated in brain
MDGA2	MAM domain containing glycosylphosphatidylinositol anchor 2	Evidence at protein level	Elevated in brain
MTURN	Maturin, neural progenitor differentiation regulator homolog	Evidence at protein level	Elevated in brain
NSG2	Neuronal vesicle trafficking associated 2	Evidence at protein level	Elevated in brain
SMIM43	Small integral membrane protein 43	Evidence at transcript level	Elevated in brain
SNX32	Sorting nexin 32	Evidence at protein level	Elevated in brain
SST	Somatostatin	Evidence at protein level	Elevated in brain
STX1A	Syntaxin 1A	Evidence at protein level	Elevated in brain
SYNGR3	Synaptogyrin 3	Evidence at protein level	Elevated in brain
TNR	Tenascin R	Evidence at protein level	Elevated in brain
TRIM67	Tripartite motif containing 67	Evidence at protein level	Elevated in brain
AGAP2	ArfGAP with GTPase domain, ankyrin repeat and PH domain 2	Evidence at protein level	Elevated in brain
BCAS1	Brain enriched myelin associated protein 1	Evidence at protein level	Elevated in brain
C1QL3	Complement C1q like 3	Evidence at protein level	Elevated in brain
C20orf204	Chromosome 20 open reading frame 204	Evidence at protein level	Elevated in brain
CABP7	Calcium binding protein 7	Evidence at protein level	Elevated in brain
CDH22	Cadherin 22	Evidence at protein level	Elevated in brain
CDK5R2	Cyclin dependent kinase 5 regulatory subunit 2	Evidence at protein level	Elevated in brain
CHRM1	Cholinergic receptor muscarinic 1	Evidence at protein level	Elevated in brain
CNIH2	Cornichon family AMPA receptor auxiliary protein 2	Evidence at protein level	Elevated in brain
CTNNA3	Catenin alpha 3	Evidence at protein level	Elevated in brain
CYP46A1	Cytochrome P450 family 46 subfamily A member 1	Evidence at protein level	Elevated in brain
DIRAS2	DIRAS family GTPase 2	Evidence at protein level	Elevated in brain
DISP3	Dispatched RND transporter family member 3	Evidence at protein level	Elevated in brain
GNG3	G protein subunit gamma 3	Evidence at protein level	Elevated in brain
GPR37L1	G protein-coupled receptor 37 like 1	Evidence at protein level	Elevated in brain
KCNH3	Potassium voltage-gated channel subfamily H member 3	Evidence at protein level	Elevated in brain
KCNJ9	Potassium inwardly rectifying channel subfamily J member 9	Evidence at protein level	Elevated in brain
KCNS1	Potassium voltage-gated channel modifier subfamily S member 1	Evidence at protein level	Elevated in brain
KIF5C	Kinesin family member 5C	Evidence at protein level	Elevated in brain
LHFPL3	LHFPL tetraspan subfamily member 3	Evidence at protein level	Elevated in brain
LRTM2	Leucine rich repeats and transmembrane domains 2	Evidence at protein level	Elevated in brain
MAP2	Microtubule associated protein 2	Evidence at protein level	Elevated in brain
NETO1	Neuropilin and tolloid like 1	Evidence at protein level	Elevated in brain
NPY	Neuropeptide Y	Evidence at protein level	Elevated in brain
NXPH2	Neurexophilin 2	Evidence at protein level	Elevated in brain
PCDH8	Protocadherin 8	Evidence at protein level	Elevated in brain
PHACTR3	Phosphatase and actin regulator 3	Evidence at protein level	Elevated in brain
PPFIA4	PTPRF interacting protein alpha 4	Evidence at protein level	Elevated in brain
PSD2	Pleckstrin and Sec7 domain containing 2	Evidence at protein level	Elevated in brain
SEPTIN8	Septin 8	Evidence at protein level	Elevated in brain
SVOP	SV2 related protein	Evidence at protein level	Elevated in brain
SYT1	Synaptotagmin 1	Evidence at protein level	Elevated in brain
TMEFF1	Transmembrane protein with EGF like and two follistatin like domains 1	Evidence at protein level	Elevated in brain
TP53INP2	Tumor protein p53 inducible nuclear protein 2	Evidence at protein level	Elevated in brain
VGF	VGF nerve growth factor inducible	Evidence at protein level	Elevated in brain
ADAM11	ADAM metallopeptidase domain 11	Evidence at protein level	Elevated in brain
ADGRB2	Adhesion G protein-coupled receptor B2	Evidence at protein level	Elevated in brain
APBA2	Amyloid beta precursor protein binding family A member 2	Evidence at protein level	Elevated in brain
ASIC4	Acid sensing ion channel subunit family member 4	Evidence at protein level	Elevated in brain
ATP1B2	ATPase Na+/K+ transporting subunit beta 2	Evidence at protein level	Elevated in brain
C1QL2	Complement C1q like 2	Evidence at protein level	Elevated in brain
C2orf80	Chromosome 2 open reading frame 80	Evidence at transcript level	Elevated in brain
CA11	Carbonic anhydrase 11	Evidence at protein level	Elevated in brain
CAMKK2	Calcium/calmodulin dependent protein kinase kinase 2	Evidence at protein level	Elevated in brain
CPLX1	Complexin 1	Evidence at protein level	Elevated in brain
DLEU7	Deleted in lymphocytic leukemia 7	Evidence at transcript level	Elevated in brain
DRGX	Dorsal root ganglia homeobox	Evidence at protein level	Elevated in brain
FAM131B	Family with sequence similarity 131 member B	Evidence at protein level	Elevated in brain
FAM163B	Family with sequence similarity 163 member B	Evidence at protein level	Elevated in brain
GAD1	Glutamate decarboxylase 1	Evidence at protein level	Elevated in brain
GDF1	Growth differentiation factor 1	Evidence at protein level	Elevated in brain
GPR26	G protein-coupled receptor 26	Evidence at protein level	Elevated in brain
GPR6	G protein-coupled receptor 6	Evidence at protein level	Elevated in brain
GRIA4	Glutamate ionotropic receptor AMPA type subunit 4	Evidence at protein level	Elevated in brain
GRIK1	Glutamate ionotropic receptor kainate type subunit 1	Evidence at protein level	Elevated in brain
GSG1L	GSG1 like	Evidence at protein level	Elevated in brain
HMX1	H6 family homeobox 1	Evidence at protein level	Elevated in brain
HMX2	H6 family homeobox 2	Evidence at protein level	Elevated in brain
JPH3	Junctophilin 3	Evidence at protein level	Elevated in brain
KCND2	Potassium voltage-gated channel subfamily D member 2	Evidence at protein level	Elevated in brain
KLHL1	Kelch like family member 1	Evidence at protein level	Elevated in brain
LINC02210-CRHR1	LINC02210-CRHR1 readthrough	Evidence at transcript level	Elevated in brain
MMP24	Matrix metallopeptidase 24	Evidence at protein level	Elevated in brain
NANOS3	Nanos C2HC-type zinc finger 3	Evidence at protein level	Elevated in brain
NKX6-3	NK6 homeobox 3	Evidence at protein level	Elevated in brain
NRSN1	Neurensin 1	Evidence at protein level	Elevated in brain
OLFM3	Olfactomedin 3	Evidence at protein level	Elevated in brain
OR14I1	Olfactory receptor family 14 subfamily I member 1	Evidence at protein level	Elevated in brain
PRKAR1B	Protein kinase cAMP-dependent type I regulatory subunit beta	Evidence at protein level	Elevated in brain
RGS14	Regulator of G protein signaling 14	Evidence at protein level	Elevated in brain
RGS7	Regulator of G protein signaling 7	Evidence at protein level	Elevated in brain
RIMS1	Regulating synaptic membrane exocytosis 1	Evidence at protein level	Elevated in brain
RNF112	Ring finger protein 112	Evidence at protein level	Elevated in brain
S100B	S100 calcium binding protein B	Evidence at protein level	Elevated in brain
SEPTIN3	Septin 3	Evidence at protein level	Elevated in brain
SHD	Src homology 2 domain containing transforming protein D	Evidence at protein level	Elevated in brain
SHISAL2B	Shisa like 2B	Evidence at protein level	Elevated in brain
SLC8A3	Solute carrier family 8 member A3	Evidence at protein level	Elevated in brain
SLIT1	Slit guidance ligand 1	Evidence at protein level	Elevated in brain
SOHLH1	Spermatogenesis and oogenesis specific basic helix-loop-helix 1	Evidence at protein level	Elevated in brain
STRC	Stereocilin	Evidence at protein level	Elevated in brain
SYT5	Synaptotagmin 5	Evidence at protein level	Elevated in brain
TCTE1	T-complex-associated-testis-expressed 1	Evidence at protein level	Elevated in brain
TMEM132D	Transmembrane protein 132D	Evidence at protein level	Elevated in brain
TMEM178A	Transmembrane protein 178A	Evidence at protein level	Elevated in brain
TRH	Thyrotropin releasing hormone	Evidence at protein level	Elevated in brain
TRPV5	Transient receptor potential cation channel subfamily V member 5	Evidence at protein level	Elevated in brain
TSC22D4	TSC22 domain family member 4	Evidence at protein level	Elevated in brain
TTYH1	Tweety family member 1	Evidence at protein level	Elevated in brain
TUBB2B	Tubulin beta 2B class IIb	Evidence at protein level	Elevated in brain
VAX1	Ventral anterior homeobox 1	Evidence at protein level	Elevated in brain
VSTM2B	V-set and transmembrane domain containing 2B	Evidence at protein level	Elevated in brain
VSX1	Visual system homeobox 1	Evidence at protein level	Elevated in brain
WNT10B	Wnt family member 10B	Evidence at protein level	Elevated in brain
YJEFN3	YjeF N-terminal domain containing 3	Evidence at protein level	Elevated in brain
ABCA2	ATP binding cassette subfamily A member 2	Evidence at protein level	Elevated in brain
ACHE	Acetylcholinesterase (Cartwright blood group)	Evidence at protein level	Elevated in brain
ACTL6B	Actin like 6B	Evidence at protein level	Elevated in brain
ADARB2	Adenosine deaminase RNA specific B2 (inactive)	Evidence at protein level	Elevated in brain
AMER2	APC membrane recruitment protein 2	Evidence at protein level	Elevated in brain
APC2	APC regulator of WNT signaling pathway 2	Evidence at protein level	Elevated in brain
APLP1	Amyloid beta precursor like protein 1	Evidence at protein level	Elevated in brain
ATP1A3	ATPase Na+/K+ transporting subunit alpha 3	Evidence at protein level	Elevated in brain
BAIAP3	BAI1 associated protein 3	Evidence at protein level	Elevated in brain
CBLN2	Cerebellin 2 precursor	Evidence at protein level	Elevated in brain
CCDC177	Coiled-coil domain containing 177	Evidence at protein level	Elevated in brain
CHRNB2	Cholinergic receptor nicotinic beta 2 subunit	Evidence at protein level	Elevated in brain
CTXN1	Cortexin 1	Evidence at transcript level	Elevated in brain
DAO	D-amino acid oxidase	Evidence at protein level	Elevated in brain
DLL3	Delta like canonical Notch ligand 3	Evidence at protein level	Elevated in brain
DPYSL5	Dihydropyrimidinase like 5	Evidence at protein level	Elevated in brain
FAM181A	Family with sequence similarity 181 member A	Evidence at protein level	Elevated in brain
FAM181B	Family with sequence similarity 181 member B	Evidence at protein level	Elevated in brain
FRMPD4	FERM and PDZ domain containing 4	Evidence at protein level	Elevated in brain
GABBR2	Gamma-aminobutyric acid type B receptor subunit 2	Evidence at protein level	Elevated in brain
GPR137C	G protein-coupled receptor 137C	Evidence at protein level	Elevated in brain
GPR52	G protein-coupled receptor 52	Evidence at protein level	Elevated in brain
GPR88	G protein-coupled receptor 88	Evidence at protein level	Elevated in brain
HCN2	Hyperpolarization activated cyclic nucleotide gated potassium and sodium channel 2	Evidence at protein level	Elevated in brain
HEPN1	Hepatocellular carcinoma, down-regulated 1	Evidence at transcript level	Elevated in brain
HHATL	Hedgehog acyltransferase like	Evidence at protein level	Elevated in brain
IPCEF1	Interaction protein for cytohesin exchange factors 1	Evidence at protein level	Elevated in brain
LGI1	Leucine rich glioma inactivated 1	Evidence at protein level	Elevated in brain
LINGO1	Leucine rich repeat and Ig domain containing 1	Evidence at protein level	Elevated in brain
LY6H	Lymphocyte antigen 6 family member H	Evidence at protein level	Elevated in brain
MC4R	Melanocortin 4 receptor	Evidence at protein level	Elevated in brain
MPP3	MAGUK p55 scaffold protein 3	Evidence at protein level	Elevated in brain
MT3	Metallothionein 3	Evidence at protein level	Elevated in brain
NAT16	N-acetyltransferase 16 (putative)	Evidence at protein level	Elevated in brain
NEFL	Neurofilament light chain	Evidence at protein level	Elevated in brain
NEFM	Neurofilament medium chain	Evidence at protein level	Elevated in brain
NRXN2	Neurexin 2	Evidence at protein level	Elevated in brain
PAX6	Paired box 6	Evidence at protein level	Elevated in brain
PRR35	Proline rich 35	Evidence at protein level	Elevated in brain
PRR36	Proline rich 36	Evidence at protein level	Elevated in brain
RGS20	Regulator of G protein signaling 20	Evidence at protein level	Elevated in brain
RTN4RL2	Reticulon 4 receptor like 2	Evidence at protein level	Elevated in brain
SKOR1	SKI family transcriptional corepressor 1	Evidence at protein level	Elevated in brain
SLC1A2	Solute carrier family 1 member 2	Evidence at protein level	Elevated in brain
SLC6A11	Solute carrier family 6 member 11	Evidence at protein level	Elevated in brain
SV2C	Synaptic vesicle glycoprotein 2C	Evidence at protein level	Elevated in brain
SYN1	Synapsin I	Evidence at protein level	Elevated in brain
SYT2	Synaptotagmin 2	Evidence at protein level	Elevated in brain
TACR3	Tachykinin receptor 3	Evidence at protein level	Elevated in brain
TAFA4	TAFA chemokine like family member 4	Evidence at protein level	Elevated in brain
TRMT9B	TRNA methyltransferase 9B (putative)	Evidence at protein level	Elevated in brain
UGT8	UDP glycosyltransferase 8	Evidence at protein level	Elevated in brain
VAX2	Ventral anterior homeobox 2	Evidence at protein level	Elevated in brain
ZIC2	Zic family member 2	Evidence at protein level	Elevated in brain
ABHD12B	Abhydrolase domain containing 12B	Evidence at protein level	Elevated in brain
ADGRA1	Adhesion G protein-coupled receptor A1	Evidence at protein level	Elevated in brain
ADGRB1	Adhesion G protein-coupled receptor B1	Evidence at protein level	Elevated in brain
AGRP	Agouti related neuropeptide	Evidence at protein level	Elevated in brain
AK5	Adenylate kinase 5	Evidence at protein level	Elevated in brain
ARHGDIG	Rho GDP dissociation inhibitor gamma	Evidence at protein level	Elevated in brain
BRINP1	BMP/retinoic acid inducible neural specific 1	Evidence at protein level	Elevated in brain
BTBD8	BTB domain containing 8	Evidence at protein level	Elevated in brain
C1QTNF4	C1q and TNF related 4	Evidence at protein level	Elevated in brain
C9orf24	Chromosome 9 open reading frame 24	Evidence at protein level	Elevated in brain
CACNB4	Calcium voltage-gated channel auxiliary subunit beta 4	Evidence at protein level	Elevated in brain
CALCB	Calcitonin related polypeptide beta	Evidence at protein level	Elevated in brain
CAMK2N1	Calcium/calmodulin dependent protein kinase II inhibitor 1	Evidence at protein level	Elevated in brain
CHADL	Chondroadherin like	Evidence at protein level	Elevated in brain
CHD5	Chromodomain helicase DNA binding protein 5	Evidence at protein level	Elevated in brain
CHRNB3	Cholinergic receptor nicotinic beta 3 subunit	Evidence at protein level	Elevated in brain
CNKSR2	Connector enhancer of kinase suppressor of Ras 2	Evidence at protein level	Elevated in brain
CPNE9	Copine family member 9	Evidence at protein level	Elevated in brain
CRH	Corticotropin releasing hormone	Evidence at protein level	Elevated in brain
ELAVL2	ELAV like RNA binding protein 2	Evidence at protein level	Elevated in brain
ELMOD1	ELMO domain containing 1	Evidence at protein level	Elevated in brain
ENC1	Ectodermal-neural cortex 1	Evidence at protein level	Elevated in brain
ENO2	Enolase 2	Evidence at protein level	Elevated in brain
EOMES	Eomesodermin	Evidence at protein level	Elevated in brain
ETNPPL	Ethanolamine-phosphate phospho-lyase	Evidence at protein level	Elevated in brain
EXTL1	Exostosin like glycosyltransferase 1	Evidence at protein level	Elevated in brain
FOXB1	Forkhead box B1	Evidence at protein level	Elevated in brain
GABRA3	Gamma-aminobutyric acid type A receptor subunit alpha3	Evidence at protein level	Elevated in brain
GABRB2	Gamma-aminobutyric acid type A receptor subunit beta2	Evidence at protein level	Elevated in brain
GABRG1	Gamma-aminobutyric acid type A receptor subunit gamma1	Evidence at protein level	Elevated in brain
GABRQ	Gamma-aminobutyric acid type A receptor subunit theta	Evidence at protein level	Elevated in brain
GAD2	Glutamate decarboxylase 2	Evidence at protein level	Elevated in brain
GDAP1L1	Ganglioside induced differentiation associated protein 1 like 1	Evidence at protein level	Elevated in brain
GFAP	Glial fibrillary acidic protein	Evidence at protein level	Elevated in brain
GPR37	G protein-coupled receptor 37	Evidence at protein level	Elevated in brain
GRM2	Glutamate metabotropic receptor 2	Evidence at protein level	Elevated in brain
IDS	Iduronate 2-sulfatase	Evidence at protein level	Elevated in brain
IGSF21	Immunoglobin superfamily member 21	Evidence at protein level	Elevated in brain
INA	Internexin neuronal intermediate filament protein alpha	Evidence at protein level	Elevated in brain
IQSEC3	IQ motif and Sec7 domain ArfGEF 3	Evidence at protein level	Elevated in brain
KANTR	KANTR integral membrane protein	Evidence at transcript level	Elevated in brain
KCNA2	Potassium voltage-gated channel subfamily A member 2	Evidence at protein level	Elevated in brain
KCNA6	Potassium voltage-gated channel subfamily A member 6	Evidence at protein level	Elevated in brain
KCNJ12	Potassium inwardly rectifying channel subfamily J member 12	Evidence at protein level	Elevated in brain
KCNQ2	Potassium voltage-gated channel subfamily Q member 2	Evidence at protein level	Elevated in brain
KIRREL3	Kirre like nephrin family adhesion molecule 3	Evidence at protein level	Elevated in brain
LHFPL4	LHFPL tetraspan subfamily member 4	Evidence at protein level	Elevated in brain
LMAN1L	Lectin, mannose binding 1 like	Evidence at protein level	Elevated in brain
LRRC10B	Leucine rich repeat containing 10B	Evidence at protein level	Elevated in brain
LYPD1	LY6/PLAUR domain containing 1	Evidence at protein level	Elevated in brain
MAB21L1	Mab-21 like 1	Evidence at protein level	Elevated in brain
MAP1A	Microtubule associated protein 1A	Evidence at protein level	Elevated in brain
NAPB	NSF attachment protein beta	Evidence at protein level	Elevated in brain
NKX6-2	NK6 homeobox 2	Evidence at protein level	Elevated in brain
NPB	Neuropeptide B	Evidence at protein level	Elevated in brain
NRXN1	Neurexin 1	Evidence at protein level	Elevated in brain
NSMF	NMDA receptor synaptonuclear signaling and neuronal migration factor	Evidence at protein level	Elevated in brain
PACC1	Proton activated chloride channel 1	Evidence at protein level	Elevated in brain
PCSK1N	Proprotein convertase subtilisin/kexin type 1 inhibitor	Evidence at protein level	Elevated in brain
PIANP	PILR alpha associated neural protein	Evidence at protein level	Elevated in brain
PKP4	Plakophilin 4	Evidence at protein level	Elevated in brain
PLPPR4	Phospholipid phosphatase related 4	Evidence at protein level	Elevated in brain
PPEF1	Protein phosphatase with EF-hand domain 1	Evidence at protein level	Elevated in brain
PPFIA2	PTPRF interacting protein alpha 2	Evidence at protein level	Elevated in brain
RASD2	RASD family member 2	Evidence at protein level	Elevated in brain
RASGRF1	Ras protein specific guanine nucleotide releasing factor 1	Evidence at protein level	Elevated in brain
RASL10A	RAS like family 10 member A	Evidence at protein level	Elevated in brain
RTN4R	Reticulon 4 receptor	Evidence at protein level	Elevated in brain
RUNDC3A	RUN domain containing 3A	Evidence at protein level	Elevated in brain
SCG2	Secretogranin II	Evidence at protein level	Elevated in brain
SCHIP1	Schwannomin interacting protein 1	Evidence at protein level	Elevated in brain
SLC1A3	Solute carrier family 1 member 3	Evidence at protein level	Elevated in brain
SLC5A11	Solute carrier family 5 member 11	Evidence at protein level	Elevated in brain
SLC6A12	Solute carrier family 6 member 12	Evidence at protein level	Elevated in brain
SNCA	Synuclein alpha	Evidence at protein level	Elevated in brain
SOX1	SRY-box transcription factor 1	Evidence at protein level	Elevated in brain
SPEF1	Sperm flagellar 1	Evidence at protein level	Elevated in brain
SYNPR	Synaptoporin	Evidence at protein level	Elevated in brain
SYT3	Synaptotagmin 3	Evidence at protein level	Elevated in brain
TFAP2E	Transcription factor AP-2 epsilon	Evidence at protein level	Elevated in brain
TIAM1	TIAM Rac1 associated GEF 1	Evidence at protein level	Elevated in brain
TMEM145	Transmembrane protein 145	Evidence at protein level	Elevated in brain
TMEM179	Transmembrane protein 179	Evidence at protein level	Elevated in brain
TPPP	Tubulin polymerization promoting protein	Evidence at protein level	Elevated in brain
TRIM17	Tripartite motif containing 17	Evidence at protein level	Elevated in brain
VWC2L	Von Willebrand factor C domain containing 2 like	Evidence at protein level	Elevated in brain
WSCD2	WSC domain containing 2	Evidence at transcript level	Elevated in brain
ZFR2	Zinc finger RNA binding protein 2	Evidence at protein level	Elevated in brain
ABCG4	ATP binding cassette subfamily G member 4	Evidence at protein level	Elevated in brain
ADCY2	Adenylate cyclase 2	Evidence at protein level	Elevated in brain
ANKRD34B	Ankyrin repeat domain 34B	Evidence at protein level	Elevated in brain
ARHGAP22	Rho GTPase activating protein 22	Evidence at protein level	Elevated in brain
ASIC1	Acid sensing ion channel subunit 1	Evidence at protein level	Elevated in brain
ATP8A2	ATPase phospholipid transporting 8A2	Evidence at protein level	Elevated in brain
B3GAT1	Beta-1,3-glucuronyltransferase 1	Evidence at protein level	Elevated in brain
BEGAIN	Brain enriched guanylate kinase associated	Evidence at protein level	Elevated in brain
BRSK1	BR serine/threonine kinase 1	Evidence at protein level	Elevated in brain
BRSK2	BR serine/threonine kinase 2	Evidence at protein level	Elevated in brain
BSN	Bassoon presynaptic cytomatrix protein	Evidence at protein level	Elevated in brain
C11orf97	Chromosome 11 open reading frame 97	Evidence at transcript level	Elevated in brain
C2CD4C	C2 calcium dependent domain containing 4C	Evidence at protein level	Elevated in brain
C3orf80	Chromosome 3 open reading frame 80	Evidence at protein level	Elevated in brain
CAMK2B	Calcium/calmodulin dependent protein kinase II beta	Evidence at protein level	Elevated in brain
CAMK4	Calcium/calmodulin dependent protein kinase IV	Evidence at protein level	Elevated in brain
CARNS1	Carnosine synthase 1	Evidence at protein level	Elevated in brain
CCNB3	Cyclin B3	Evidence at protein level	Elevated in brain
CD160	CD160 molecule	Evidence at protein level	Elevated in brain
CDK18	Cyclin dependent kinase 18	Evidence at protein level	Elevated in brain
CELF5	CUGBP Elav-like family member 5	Evidence at protein level	Elevated in brain
CENPVL2	Centromere protein V like 2	Evidence at transcript level	Elevated in brain
CERS1	Ceramide synthase 1	Evidence at protein level	Elevated in brain
CHRM5	Cholinergic receptor muscarinic 5	Evidence at protein level	Elevated in brain
CLDN11	Claudin 11	Evidence at protein level	Elevated in brain
CNPY1	Canopy FGF signaling regulator 1	Evidence at transcript level	Elevated in brain
CNTNAP2	Contactin associated protein 2	Evidence at protein level	Elevated in brain
COL20A1	Collagen type XX alpha 1 chain	Evidence at protein level	Elevated in brain
DBX2	Developing brain homeobox 2	Evidence at protein level	Elevated in brain
DGKB	Diacylglycerol kinase beta	Evidence at protein level	Elevated in brain
DLG4	Discs large MAGUK scaffold protein 4	Evidence at protein level	Elevated in brain
DLGAP3	DLG associated protein 3	Evidence at protein level	Elevated in brain
DNAJC6	DnaJ heat shock protein family (Hsp40) member C6	Evidence at protein level	Elevated in brain
DND1	DND microRNA-mediated repression inhibitor 1	Evidence at protein level	Elevated in brain
DSCAM	DS cell adhesion molecule	Evidence at protein level	Elevated in brain
EIF4E1B	Eukaryotic translation initiation factor 4E family member 1B	Evidence at protein level	Elevated in brain
EPHA5	EPH receptor A5	Evidence at protein level	Elevated in brain
FGFR2	Fibroblast growth factor receptor 2	Evidence at protein level	Elevated in brain
FIBCD1	Fibrinogen C domain containing 1	Evidence at protein level	Elevated in brain
GABRG2	Gamma-aminobutyric acid type A receptor subunit gamma2	Evidence at protein level	Elevated in brain
GAREM2	GRB2 associated regulator of MAPK1 subtype 2	Evidence at protein level	Elevated in brain
GRIN2C	Glutamate ionotropic receptor NMDA type subunit 2C	Evidence at protein level	Elevated in brain
HRK	Harakiri, BCL2 interacting protein	Evidence at protein level	Elevated in brain
HTR1D	5-hydroxytryptamine receptor 1D	Evidence at protein level	Elevated in brain
HTR2A	5-hydroxytryptamine receptor 2A	Evidence at protein level	Elevated in brain
HTR6	5-hydroxytryptamine receptor 6	Evidence at protein level	Elevated in brain
IGLON5	IgLON family member 5	Evidence at protein level	Elevated in brain
IL17D	Interleukin 17D	Evidence at protein level	Elevated in brain
KCNIP1	Potassium voltage-gated channel interacting protein 1	Evidence at protein level	Elevated in brain
KCNK9	Potassium two pore domain channel subfamily K member 9	Evidence at protein level	Elevated in brain
KCNQ3	Potassium voltage-gated channel subfamily Q member 3	Evidence at protein level	Elevated in brain
KLHL32	Kelch like family member 32	Evidence at protein level	Elevated in brain
KLHL35	Kelch like family member 35	Evidence at protein level	Elevated in brain
LAMP5	Lysosomal associated membrane protein family member 5	Evidence at protein level	Elevated in brain
LGI3	Leucine rich repeat LGI family member 3	Evidence at protein level	Elevated in brain
LHPP	Phospholysine phosphohistidine inorganic pyrophosphate phosphatase	Evidence at protein level	Elevated in brain
LHX2	LIM homeobox 2	Evidence at protein level	Elevated in brain
LILRA4	Leukocyte immunoglobulin like receptor A4	Evidence at protein level	Elevated in brain
LIX1	Limb and CNS expressed 1	Evidence at protein level	Elevated in brain
MLC1	Modulator of VRAC current 1	Evidence at protein level	Elevated in brain
MSANTD3-TMEFF1	MSANTD3-TMEFF1 readthrough	Evidence at transcript level	Elevated in brain
NBEA	Neurobeachin	Evidence at protein level	Elevated in brain
NECAB2	N-terminal EF-hand calcium binding protein 2	Evidence at protein level	Elevated in brain
NIPA1	NIPA magnesium transporter 1	Evidence at protein level	Elevated in brain
NKAIN1	Sodium/potassium transporting ATPase interacting 1	Evidence at transcript level	Elevated in brain
NKX2-2	NK2 homeobox 2	Evidence at protein level	Elevated in brain
NPAS4	Neuronal PAS domain protein 4	Evidence at protein level	Elevated in brain
NPTX1	Neuronal pentraxin 1	Evidence at protein level	Elevated in brain
OR2L13	Olfactory receptor family 2 subfamily L member 13	Evidence at transcript level	Elevated in brain
PAK5	P21 (RAC1) activated kinase 5	Evidence at protein level	Elevated in brain
PCDHGB1	Protocadherin gamma subfamily B, 1	Evidence at protein level	Elevated in brain
PCDHGC4	Protocadherin gamma subfamily C, 4	Evidence at protein level	Elevated in brain
PCDHGC5	Protocadherin gamma subfamily C, 5	Evidence at protein level	Elevated in brain
PDE10A	Phosphodiesterase 10A	Evidence at protein level	Elevated in brain
PDE1B	Phosphodiesterase 1B	Evidence at protein level	Elevated in brain
PDZD4	PDZ domain containing 4	Evidence at protein level	Elevated in brain
PDZD7	PDZ domain containing 7	Evidence at protein level	Elevated in brain
PHYHIP	Phytanoyl-CoA 2-hydroxylase interacting protein	Evidence at protein level	Elevated in brain
PLD5	Phospholipase D family member 5	Evidence at protein level	Elevated in brain
PLPPR1	Phospholipid phosphatase related 1	Evidence at protein level	Elevated in brain
PRMT8	Protein arginine methyltransferase 8	Evidence at protein level	Elevated in brain
PRRT1	Proline rich transmembrane protein 1	Evidence at protein level	Elevated in brain
RAPGEF4	Rap guanine nucleotide exchange factor 4	Evidence at protein level	Elevated in brain
RASGEF1C	RasGEF domain family member 1C	Evidence at transcript level	Elevated in brain
RFPL1	Ret finger protein like 1	Evidence at protein level	Elevated in brain
RGS4	Regulator of G protein signaling 4	Evidence at protein level	Elevated in brain
RGS9	Regulator of G protein signaling 9	Evidence at protein level	Elevated in brain
SCRG1	Stimulator of chondrogenesis 1	Evidence at protein level	Elevated in brain
SH3GL2	SH3 domain containing GRB2 like 2, endophilin A1	Evidence at protein level	Elevated in brain
SHANK1	SH3 and multiple ankyrin repeat domains 1	Evidence at protein level	Elevated in brain
SHISA7	Shisa family member 7	Evidence at protein level	Elevated in brain
SLAIN1	SLAIN motif family member 1	Evidence at protein level	Elevated in brain
SLC25A18	Solute carrier family 25 member 18	Evidence at protein level	Elevated in brain
SLC30A3	Solute carrier family 30 member 3	Evidence at protein level	Elevated in brain
SLC32A1	Solute carrier family 32 member 1	Evidence at protein level	Elevated in brain
SLC35D3	Solute carrier family 35 member D3	Evidence at protein level	Elevated in brain
SMIM18	Small integral membrane protein 18	Evidence at protein level	Elevated in brain
SMIM45	Small integral membrane protein 45	Evidence at transcript level	Elevated in brain
SNPH	Syntaphilin	Evidence at protein level	Elevated in brain
SOX21	SRY-box transcription factor 21	Evidence at protein level	Elevated in brain
SOX8	SRY-box transcription factor 8	Evidence at protein level	Elevated in brain
SPTBN5	Spectrin beta, non-erythrocytic 5	Evidence at protein level	Elevated in brain
SRRM3	Serine/arginine repetitive matrix 3	Evidence at transcript level	Elevated in brain
STMN2	Stathmin 2	Evidence at protein level	Elevated in brain
SYNJ2	Synaptojanin 2	Evidence at protein level	Elevated in brain
SYT12	Synaptotagmin 12	Evidence at protein level	Elevated in brain
TMEM132B	Transmembrane protein 132B	Evidence at protein level	Elevated in brain
TMEM144	Transmembrane protein 144	Evidence at protein level	Elevated in brain
TMEM271	Transmembrane protein 271	Evidence at protein level	Elevated in brain
TMEM272	Transmembrane protein 272	Evidence at transcript level	Elevated in brain
TTYH2	Tweety family member 2	Evidence at protein level	Elevated in brain
TUBB3	Tubulin beta 3 class III	Evidence at protein level	Elevated in brain
UBE2QL1	Ubiquitin conjugating enzyme E2 Q family like 1	Evidence at protein level	Elevated in brain
YWHAH	Tyrosine 3-monooxygenase/tryptophan 5-monooxygenase activation protein eta	Evidence at protein level	Elevated in brain
ZFYVE28	Zinc finger FYVE-type containing 28	Evidence at protein level	Elevated in brain
ZIC3	Zic family member 3	Evidence at protein level	Elevated in brain
ZMAT4	Zinc finger matrin-type 4	Evidence at protein level	Elevated in brain
ABCC8	ATP binding cassette subfamily C member 8	Evidence at protein level	Elevated in brain
ACBD7	Acyl-CoA binding domain containing 7	Evidence at protein level	Elevated in brain
ACSBG1	Acyl-CoA synthetase bubblegum family member 1	Evidence at protein level	Elevated in brain
ADAM22	ADAM metallopeptidase domain 22	Evidence at protein level	Elevated in brain
ADAMTS18	ADAM metallopeptidase with thrombospondin type 1 motif 18	Evidence at protein level	Elevated in brain
AGPAT4	1-acylglycerol-3-phosphate O-acyltransferase 4	Evidence at protein level	Elevated in brain
AKAIN1	A-kinase anchor inhibitor 1	Evidence at protein level	Elevated in brain
AKAP5	A-kinase anchoring protein 5	Evidence at protein level	Elevated in brain
AKAP6	A-kinase anchoring protein 6	Evidence at protein level	Elevated in brain
ALS2	Alsin Rho guanine nucleotide exchange factor ALS2	Evidence at protein level	Elevated in brain
AMPH	Amphiphysin	Evidence at protein level	Elevated in brain
AMZ1	Archaelysin family metallopeptidase 1	Evidence at protein level	Elevated in brain
ANLN	Anillin, actin binding protein	Evidence at protein level	Elevated in brain
ARNT2	Aryl hydrocarbon receptor nuclear translocator 2	Evidence at protein level	Elevated in brain
ARPP21	CAMP regulated phosphoprotein 21	Evidence at protein level	Elevated in brain
ATOH7	Atonal bHLH transcription factor 7	Evidence at protein level	Elevated in brain
ATP1A2	ATPase Na+/K+ transporting subunit alpha 2	Evidence at protein level	Elevated in brain
B4GALNT1	Beta-1,4-N-acetyl-galactosaminyltransferase 1	Evidence at protein level	Elevated in brain
BHLHE22	Basic helix-loop-helix family member e22	Evidence at protein level	Elevated in brain
BRINP2	BMP/retinoic acid inducible neural specific 2	Evidence at protein level	Elevated in brain
C10orf105	Chromosome 10 open reading frame 105	Evidence at protein level	Elevated in brain
C16orf86	Chromosome 16 open reading frame 86	Evidence at protein level	Elevated in brain
C5orf49	Chromosome 5 open reading frame 49	Evidence at protein level	Elevated in brain
CACNG4	Calcium voltage-gated channel auxiliary subunit gamma 4	Evidence at protein level	Elevated in brain
CACNG7	Calcium voltage-gated channel auxiliary subunit gamma 7	Evidence at protein level	Elevated in brain
CAMK2A	Calcium/calmodulin dependent protein kinase II alpha	Evidence at protein level	Elevated in brain
CARTPT	CART prepropeptide	Evidence at protein level	Elevated in brain
CCDC136	Coiled-coil domain containing 136	Evidence at protein level	Elevated in brain
CCDC92B	Coiled-coil domain containing 92B	Evidence at transcript level	Elevated in brain
CDH4	Cadherin 4	Evidence at protein level	Elevated in brain
CDH7	Cadherin 7	Evidence at protein level	Elevated in brain
CDK5R1	Cyclin dependent kinase 5 regulatory subunit 1	Evidence at protein level	Elevated in brain
CENPVL3	Centromere protein V like 3	Evidence at protein level	Elevated in brain
CEP170	Centrosomal protein 170	Evidence at protein level	Elevated in brain
CERCAM	Cerebral endothelial cell adhesion molecule	Evidence at protein level	Elevated in brain
COL9A2	Collagen type IX alpha 2 chain	Evidence at protein level	Elevated in brain
CPLX2	Complexin 2	Evidence at protein level	Elevated in brain
CPLX3	Complexin 3	Evidence at protein level	Elevated in brain
CPNE4	Copine 4	Evidence at protein level	Elevated in brain
CTNNA2	Catenin alpha 2	Evidence at protein level	Elevated in brain
CTNND2	Catenin delta 2	Evidence at protein level	Elevated in brain
DACH2	Dachshund family transcription factor 2	Evidence at protein level	Elevated in brain
DEAF1	DEAF1 transcription factor	Evidence at protein level	Elevated in brain
DLGAP1	DLG associated protein 1	Evidence at protein level	Elevated in brain
DNASE1L2	Deoxyribonuclease 1 like 2	Evidence at protein level	Elevated in brain
DNM1	Dynamin 1	Evidence at protein level	Elevated in brain
DRD2	Dopamine receptor D2	Evidence at protein level	Elevated in brain
DRD3	Dopamine receptor D3	Evidence at protein level	Elevated in brain
DRD5	Dopamine receptor D5	Evidence at protein level	Elevated in brain
DTNA	Dystrobrevin alpha	Evidence at protein level	Elevated in brain
ECEL1	Endothelin converting enzyme like 1	Evidence at protein level	Elevated in brain
EGR4	Early growth response 4	Evidence at protein level	Elevated in brain
ELFN2	Extracellular leucine rich repeat and fibronectin type III domain containing 2	Evidence at protein level	Elevated in brain
EMX1	Empty spiracles homeobox 1	Evidence at protein level	Elevated in brain
EN1	Engrailed homeobox 1	Evidence at protein level	Elevated in brain
ENTREP2	Endosomal transmembrane epsin interactor 2	Evidence at protein level	Elevated in brain
EPHX4	Epoxide hydrolase 4	Evidence at protein level	Elevated in brain
ERC2	ELKS/RAB6-interacting/CAST family member 2	Evidence at protein level	Elevated in brain
FA2H	Fatty acid 2-hydroxylase	Evidence at protein level	Elevated in brain
FAM107A	Family with sequence similarity 107 member A	Evidence at protein level	Elevated in brain
FAM131C	Family with sequence similarity 131 member C	Evidence at protein level	Elevated in brain
FAM178B	Family with sequence similarity 178 member B	Evidence at protein level	Elevated in brain
FBXO2	F-box protein 2	Evidence at protein level	Elevated in brain
FEZF2	FEZ family zinc finger 2	Evidence at protein level	Elevated in brain
FOXG1	Forkhead box G1	Evidence at protein level	Elevated in brain
FSD1	Fibronectin type III and SPRY domain containing 1	Evidence at protein level	Elevated in brain
GABBR1	Gamma-aminobutyric acid type B receptor subunit 1	Evidence at protein level	Elevated in brain
GJB1	Gap junction protein beta 1	Evidence at protein level	Elevated in brain
GLRA3	Glycine receptor alpha 3	Evidence at protein level	Elevated in brain
GP1BB	Glycoprotein Ib platelet subunit beta	Evidence at protein level	Elevated in brain
GPR158	G protein-coupled receptor 158	Evidence at protein level	Elevated in brain
GPR83	G protein-coupled receptor 83	Evidence at protein level	Elevated in brain
GPR85	G protein-coupled receptor 85	Evidence at protein level	Elevated in brain
GRIA1	Glutamate ionotropic receptor AMPA type subunit 1	Evidence at protein level	Elevated in brain
GRIA2	Glutamate ionotropic receptor AMPA type subunit 2	Evidence at protein level	Elevated in brain
GRID2	Glutamate ionotropic receptor delta type subunit 2	Evidence at protein level	Elevated in brain
GRIN2A	Glutamate ionotropic receptor NMDA type subunit 2A	Evidence at protein level	Elevated in brain
GRIN3A	Glutamate ionotropic receptor NMDA type subunit 3A	Evidence at protein level	Elevated in brain
HBQ1	Hemoglobin subunit theta 1	Evidence at protein level	Elevated in brain
HIPK2	Homeodomain interacting protein kinase 2	Evidence at protein level	Elevated in brain
HS3ST4	Heparan sulfate-glucosamine 3-sulfotransferase 4	Evidence at protein level	Elevated in brain
HTR3A	5-hydroxytryptamine receptor 3A	Evidence at protein level	Elevated in brain
HTR4	5-hydroxytryptamine receptor 4	Evidence at protein level	Elevated in brain
IL1RAPL1	Interleukin 1 receptor accessory protein like 1	Evidence at protein level	Elevated in brain
JAKMIP1	Janus kinase and microtubule interacting protein 1	Evidence at protein level	Elevated in brain
KCNAB3	Potassium voltage-gated channel subfamily A regulatory beta subunit 3	Evidence at protein level	Elevated in brain
KCNH4	Potassium voltage-gated channel subfamily H member 4	Evidence at transcript level	Elevated in brain
KCNH8	Potassium voltage-gated channel subfamily H member 8	Evidence at protein level	Elevated in brain
KCNK12	Potassium two pore domain channel subfamily K member 12	Evidence at protein level	Elevated in brain
KIAA0513	KIAA0513	Evidence at protein level	Elevated in brain
KIF1C	Kinesin family member 1C	Evidence at protein level	Elevated in brain
KISS1R	KISS1 receptor	Evidence at protein level	Elevated in brain
KLK6	Kallikrein related peptidase 6	Evidence at protein level	Elevated in brain
LINGO4	Leucine rich repeat and Ig domain containing 4	Evidence at transcript level	Elevated in brain
LRFN2	Leucine rich repeat and fibronectin type III domain containing 2	Evidence at protein level	Elevated in brain
LRRC4C	Leucine rich repeat containing 4C	Evidence at protein level	Elevated in brain
LRRTM1	Leucine rich repeat transmembrane neuronal 1	Evidence at protein level	Elevated in brain
LRRTM4	Leucine rich repeat transmembrane neuronal 4	Evidence at protein level	Elevated in brain
LUZP2	Leucine zipper protein 2	Evidence at protein level	Elevated in brain
LZTS1	Leucine zipper tumor suppressor 1	Evidence at protein level	Elevated in brain
MAGEL2	MAGE family member L2	Evidence at protein level	Elevated in brain
MAP1B	Microtubule associated protein 1B	Evidence at protein level	Elevated in brain
MAP3K10	Mitogen-activated protein kinase kinase kinase 10	Evidence at protein level	Elevated in brain
MAP6D1	MAP6 domain containing 1	Evidence at protein level	Elevated in brain
MARCHF4	Membrane associated ring-CH-type finger 4	Evidence at transcript level	Elevated in brain
MTCL1	Microtubule crosslinking factor 1	Evidence at protein level	Elevated in brain
MVB12B	Multivesicular body subunit 12B	Evidence at protein level	Elevated in brain
MYT1L	Myelin transcription factor 1 like	Evidence at protein level	Elevated in brain
NACAD	NAC alpha domain containing	Evidence at protein level	Elevated in brain
NHLH2	Nescient helix-loop-helix 2	Evidence at protein level	Elevated in brain
NIM1K	NIM1 serine/threonine protein kinase	Evidence at protein level	Elevated in brain
NMNAT2	Nicotinamide nucleotide adenylyltransferase 2	Evidence at protein level	Elevated in brain
NOS1AP	Nitric oxide synthase 1 adaptor protein	Evidence at protein level	Elevated in brain
NRIP2	Nuclear receptor interacting protein 2	Evidence at protein level	Elevated in brain
OPCML	Opioid binding protein/cell adhesion molecule like	Evidence at protein level	Elevated in brain
OPRL1	Opioid related nociceptin receptor 1	Evidence at protein level	Elevated in brain
OR1F1	Olfactory receptor family 1 subfamily F member 1	Evidence at transcript level	Elevated in brain
P2RY12	Purinergic receptor P2Y12	Evidence at protein level	Elevated in brain
PABPC1L2B	Poly(A) binding protein cytoplasmic 1 like 2B	Evidence at protein level	Elevated in brain
PACS2	Phosphofurin acidic cluster sorting protein 2	Evidence at protein level	Elevated in brain
PCDHA5	Protocadherin alpha 5	Evidence at protein level	Elevated in brain
PCP2	Purkinje cell protein 2	Evidence at protein level	Elevated in brain
PHF24	PHD finger protein 24	Evidence at protein level	Elevated in brain
PNMA2	PNMA family member 2	Evidence at protein level	Elevated in brain
PNMA8B	PNMA family member 8B	Evidence at protein level	Elevated in brain
PPIAL4E	Peptidylprolyl isomerase A like 4E	Evidence at transcript level	Elevated in brain
PSRC1	Proline and serine rich coiled-coil 1	Evidence at protein level	Elevated in brain
PTPRN	Protein tyrosine phosphatase receptor type N	Evidence at protein level	Elevated in brain
PTPRZ1	Protein tyrosine phosphatase receptor type Z1	Evidence at protein level	Elevated in brain
RAB3A	RAB3A, member RAS oncogene family	Evidence at protein level	Elevated in brain
RAB6B	RAB6B, member RAS oncogene family	Evidence at protein level	Elevated in brain
RELN	Reelin	Evidence at protein level	Elevated in brain
RFX4	Regulatory factor X4	Evidence at protein level	Elevated in brain
RGS11	Regulator of G protein signaling 11	Evidence at protein level	Elevated in brain
RHBDL1	Rhomboid like 1	Evidence at protein level	Elevated in brain
RIPPLY2	Ripply transcriptional repressor 2	Evidence at protein level	Elevated in brain
RNF220	Ring finger protein 220	Evidence at protein level	Elevated in brain
RPH3A	Rabphilin 3A	Evidence at protein level	Elevated in brain
SALL3	Spalt like transcription factor 3	Evidence at protein level	Elevated in brain
SATB2	SATB homeobox 2	Evidence at protein level	Elevated in brain
SEPTIN4	Septin 4	Evidence at protein level	Elevated in brain
SERPINI1	Serpin family I member 1	Evidence at protein level	Elevated in brain
SEZ6L	Seizure related 6 homolog like	Evidence at protein level	Elevated in brain
SHC3	SHC adaptor protein 3	Evidence at protein level	Elevated in brain
SHISA8	Shisa family member 8	Evidence at protein level	Elevated in brain
SHTN1	Shootin 1	Evidence at protein level	Elevated in brain
SLC22A17	Solute carrier family 22 member 17	Evidence at protein level	Elevated in brain
SLC25A34	Solute carrier family 25 member 34	Evidence at transcript level	Elevated in brain
SLC35F3	Solute carrier family 35 member F3	Evidence at protein level	Elevated in brain
SLC35F4	Solute carrier family 35 member F4	Evidence at transcript level	Elevated in brain
SLC6A17	Solute carrier family 6 member 17	Evidence at protein level	Elevated in brain
SLC9A5	Solute carrier family 9 member A5	Evidence at protein level	Elevated in brain
SLCO1A2	Solute carrier organic anion transporter family member 1A2	Evidence at protein level	Elevated in brain
SLCO1C1	Solute carrier organic anion transporter family member 1C1	Evidence at protein level	Elevated in brain
SLITRK1	SLIT and NTRK like family member 1	Evidence at protein level	Elevated in brain
SMIM10L2A	Small integral membrane protein 10 like 2A	Evidence at transcript level	Elevated in brain
SNAP25	Synaptosome associated protein 25	Evidence at protein level	Elevated in brain
SOGA1	Suppressor of glucose, autophagy associated 1	Evidence at protein level	Elevated in brain
SORCS3	Sortilin related VPS10 domain containing receptor 3	Evidence at protein level	Elevated in brain
SOX10	SRY-box transcription factor 10	Evidence at protein level	Elevated in brain
SP9	Sp9 transcription factor	Evidence at protein level	Elevated in brain
SPTBN4	Spectrin beta, non-erythrocytic 4	Evidence at protein level	Elevated in brain
SRCIN1	SRC kinase signaling inhibitor 1	Evidence at protein level	Elevated in brain
ST18	ST18 C2H2C-type zinc finger transcription factor	Evidence at protein level	Elevated in brain
SYCE1	Synaptonemal complex central element protein 1	Evidence at protein level	Elevated in brain
SYT4	Synaptotagmin 4	Evidence at protein level	Elevated in brain
TAC1	Tachykinin precursor 1	Evidence at protein level	Elevated in brain
TAGLN3	Transgelin 3	Evidence at protein level	Elevated in brain
TESPA1	Thymocyte expressed, positive selection associated 1	Evidence at protein level	Elevated in brain
THRA	Thyroid hormone receptor alpha	Evidence at protein level	Elevated in brain
TMEM132E	Transmembrane protein 132E	Evidence at protein level	Elevated in brain
TRIL	TLR4 interactor with leucine rich repeats	Evidence at protein level	Elevated in brain
TRIM46	Tripartite motif containing 46	Evidence at protein level	Elevated in brain
TRIM9	Tripartite motif containing 9	Evidence at protein level	Elevated in brain
TUBB4A	Tubulin beta 4A class IVa	Evidence at protein level	Elevated in brain
UCHL1	Ubiquitin C-terminal hydrolase L1	Evidence at protein level	Elevated in brain
ULBP1	UL16 binding protein 1	Evidence at protein level	Elevated in brain
UNC80	Unc-80 homolog, NALCN channel complex subunit	Evidence at protein level	Elevated in brain
VWC2	Von Willebrand factor C domain containing 2	Evidence at protein level	Elevated in brain
YPEL4	Yippee like 4	Evidence at protein level	Elevated in brain
ZDHHC22	Zinc finger DHHC-type palmitoyltransferase 22	Evidence at protein level	Elevated in brain
ZFP57	ZFP57 zinc finger protein	Evidence at protein level	Elevated in brain
ZIC5	Zic family member 5	Evidence at protein level	Elevated in brain
ABCC12	ATP binding cassette subfamily C member 12	Evidence at transcript level	Elevated in brain
ADCY1	Adenylate cyclase 1	Evidence at protein level	Elevated in brain
ADCY8	Adenylate cyclase 8	Evidence at protein level	Elevated in brain
ADCYAP1R1	ADCYAP receptor type I	Evidence at protein level	Elevated in brain
ADGRB3	Adhesion G protein-coupled receptor B3	Evidence at protein level	Elevated in brain
ADORA2A	Adenosine A2a receptor	Evidence at protein level	Elevated in brain
ALDOC	Aldolase, fructose-bisphosphate C	Evidence at protein level	Elevated in brain
AMH	Anti-Mullerian hormone	Evidence at protein level	Elevated in brain
ANKS1B	Ankyrin repeat and sterile alpha motif domain containing 1B	Evidence at protein level	Elevated in brain
AP3B2	Adaptor related protein complex 3 subunit beta 2	Evidence at protein level	Elevated in brain
APOE	Apolipoprotein E	Evidence at protein level	Elevated in brain
AQP4	Aquaporin 4	Evidence at protein level	Elevated in brain
ARL9	ADP ribosylation factor like GTPase 9	Evidence at protein level	Elevated in brain
ASIC2	Acid sensing ion channel subunit 2	Evidence at protein level	Elevated in brain
ASPHD1	Aspartate beta-hydroxylase domain containing 1	Evidence at protein level	Elevated in brain
AZIN2	Antizyme inhibitor 2	Evidence at protein level	Elevated in brain
BACE1	Beta-secretase 1	Evidence at protein level	Elevated in brain
BCL11B	BAF chromatin remodeling complex subunit BCL11B	Evidence at protein level	Elevated in brain
BEND6	BEN domain containing 6	Evidence at protein level	Elevated in brain
BRICD5	BRICHOS domain containing 5	Evidence at protein level	Elevated in brain
C10orf90	Chromosome 10 open reading frame 90	Evidence at protein level	Elevated in brain
C22orf31	Chromosome 22 open reading frame 31	Evidence at transcript level	Elevated in brain
CACNA1B	Calcium voltage-gated channel subunit alpha1 B	Evidence at protein level	Elevated in brain
CACNG2	Calcium voltage-gated channel auxiliary subunit gamma 2	Evidence at protein level	Elevated in brain
CADM3	Cell adhesion molecule 3	Evidence at protein level	Elevated in brain
CBS	Cystathionine beta-synthase	Evidence at protein level	Elevated in brain
CCNDBP1	Cyclin D1 binding protein 1	Evidence at protein level	Elevated in brain
CCNP	Cyclin P	Evidence at transcript level	Elevated in brain
CDH10	Cadherin 10	Evidence at protein level	Elevated in brain
CDH8	Cadherin 8	Evidence at protein level	Elevated in brain
CDKN2D	Cyclin dependent kinase inhibitor 2D	Evidence at protein level	Elevated in brain
CELF3	CUGBP Elav-like family member 3	Evidence at protein level	Elevated in brain
CEND1	Cell cycle exit and neuronal differentiation 1	Evidence at protein level	Elevated in brain
CLDN10	Claudin 10	Evidence at protein level	Elevated in brain
CLDN9	Claudin 9	Evidence at protein level	Elevated in brain
CLIP2	CAP-Gly domain containing linker protein 2	Evidence at protein level	Elevated in brain
CLVS2	Clavesin 2	Evidence at protein level	Elevated in brain
CNIH3	Cornichon family AMPA receptor auxiliary protein 3	Evidence at protein level	Elevated in brain
CNMD	Chondromodulin	Evidence at protein level	Elevated in brain
CNTNAP5	Contactin associated protein family member 5	Evidence at protein level	Elevated in brain
COL11A2	Collagen type XI alpha 2 chain	Evidence at protein level	Elevated in brain
COL26A1	Collagen type XXVI alpha 1 chain	Evidence at protein level	Elevated in brain
CPNE5	Copine 5	Evidence at protein level	Elevated in brain
CPNE6	Copine 6	Evidence at protein level	Elevated in brain
CSAG1	Chondrosarcoma associated gene 1	Evidence at transcript level	Elevated in brain
CSMD1	CUB and Sushi multiple domains 1	Evidence at protein level	Elevated in brain
DIRAS3	DIRAS family GTPase 3	Evidence at protein level	Elevated in brain
DOC2A	Double C2 domain alpha	Evidence at protein level	Elevated in brain
DPP10	Dipeptidyl peptidase like 10	Evidence at protein level	Elevated in brain
EDIL3	EGF like repeats and discoidin domains 3	Evidence at protein level	Elevated in brain
ENPP6	Ectonucleotide pyrophosphatase/phosphodiesterase 6	Evidence at protein level	Elevated in brain
ENSG00000255641	Novel protein	Evidence at transcript level	Elevated in brain
ENSG00000268361	Novel protein	Evidence at transcript level	Elevated in brain
EVI2A	Ecotropic viral integration site 2A	Evidence at protein level	Elevated in brain
FABP7	Fatty acid binding protein 7	Evidence at protein level	Elevated in brain
FAM135B	Family with sequence similarity 135 member B	Evidence at protein level	Elevated in brain
FAM216A	Family with sequence similarity 216 member A	Evidence at protein level	Elevated in brain
FAM81A	Family with sequence similarity 81 member A	Evidence at protein level	Elevated in brain
FAT2	FAT atypical cadherin 2	Evidence at protein level	Elevated in brain
FBLL1	Fibrillarin like 1	Evidence at protein level	Elevated in brain
FBXO41	F-box protein 41	Evidence at protein level	Elevated in brain
FFAR1	Free fatty acid receptor 1	Evidence at protein level	Elevated in brain
FGF1	Fibroblast growth factor 1	Evidence at protein level	Elevated in brain
FMNL2	Formin like 2	Evidence at protein level	Elevated in brain
FNDC9	Fibronectin type III domain containing 9	Evidence at protein level	Elevated in brain
FNTB	Farnesyltransferase, CAAX box, beta	Evidence at protein level	Elevated in brain
FUT7	Fucosyltransferase 7	Evidence at protein level	Elevated in brain
FUT9	Fucosyltransferase 9	Evidence at protein level	Elevated in brain
GABRA2	Gamma-aminobutyric acid type A receptor subunit alpha2	Evidence at protein level	Elevated in brain
GAL3ST1	Galactose-3-O-sulfotransferase 1	Evidence at protein level	Elevated in brain
GAS7	Growth arrest specific 7	Evidence at protein level	Elevated in brain
GDA	Guanine deaminase	Evidence at protein level	Elevated in brain
GHRH	Growth hormone releasing hormone	Evidence at protein level	Elevated in brain
GLRA2	Glycine receptor alpha 2	Evidence at protein level	Elevated in brain
GLUD1	Glutamate dehydrogenase 1	Evidence at protein level	Elevated in brain
GPM6A	Glycoprotein M6A	Evidence at protein level	Elevated in brain
GPR62	G protein-coupled receptor 62	Evidence at protein level	Elevated in brain
GRAMD1B	GRAM domain containing 1B	Evidence at protein level	Elevated in brain
GRM1	Glutamate metabotropic receptor 1	Evidence at protein level	Elevated in brain
GRM5	Glutamate metabotropic receptor 5	Evidence at protein level	Elevated in brain
HPCAL1	Hippocalcin like 1	Evidence at protein level	Elevated in brain
HS3ST2	Heparan sulfate-glucosamine 3-sulfotransferase 2	Evidence at protein level	Elevated in brain
HS6ST3	Heparan sulfate 6-O-sulfotransferase 3	Evidence at protein level	Elevated in brain
HSD11B1L	Hydroxysteroid 11-beta dehydrogenase 1 like	Evidence at protein level	Elevated in brain
ICAM5	Intercellular adhesion molecule 5	Evidence at protein level	Elevated in brain
IL17RB	Interleukin 17 receptor B	Evidence at protein level	Elevated in brain
KCNC2	Potassium voltage-gated channel subfamily C member 2	Evidence at protein level	Elevated in brain
KCTD8	Potassium channel tetramerization domain containing 8	Evidence at protein level	Elevated in brain
KHDC1L	KH domain containing 1 like	Evidence at transcript level	Elevated in brain
KIF19	Kinesin family member 19	Evidence at protein level	Elevated in brain
KIF1B	Kinesin family member 1B	Evidence at protein level	Elevated in brain
KIF3C	Kinesin family member 3C	Evidence at protein level	Elevated in brain
KLRC3	Killer cell lectin like receptor C3	Evidence at protein level	Elevated in brain
LCTL	Lactase like	Evidence at protein level	Elevated in brain
LIMK1	LIM domain kinase 1	Evidence at protein level	Elevated in brain
LLGL1	LLGL scribble cell polarity complex component 1	Evidence at protein level	Elevated in brain
LPAR1	Lysophosphatidic acid receptor 1	Evidence at protein level	Elevated in brain
LRRC73	Leucine rich repeat containing 73	Evidence at protein level	Elevated in brain
LRRTM2	Leucine rich repeat transmembrane neuronal 2	Evidence at protein level	Elevated in brain
MAGEE1	MAGE family member E1	Evidence at protein level	Elevated in brain
MAPK8IP1	Mitogen-activated protein kinase 8 interacting protein 1	Evidence at protein level	Elevated in brain
MAPK8IP2	Mitogen-activated protein kinase 8 interacting protein 2	Evidence at protein level	Elevated in brain
MAST1	Microtubule associated serine/threonine kinase 1	Evidence at protein level	Elevated in brain
MCF2L2	MCF.2 cell line derived transforming sequence-like 2	Evidence at protein level	Elevated in brain
MFSD4A	Major facilitator superfamily domain containing 4A	Evidence at protein level	Elevated in brain
MICAL2	Microtubule associated monooxygenase, calponin and LIM domain containing 2	Evidence at protein level	Elevated in brain
MMD	Monocyte to macrophage differentiation associated	Evidence at protein level	Elevated in brain
MMP17	Matrix metallopeptidase 17	Evidence at protein level	Elevated in brain
MYRF	Myelin regulatory factor	Evidence at protein level	Elevated in brain
MYT1	Myelin transcription factor 1	Evidence at protein level	Elevated in brain
NAP1L2	Nucleosome assembly protein 1 like 2	Evidence at protein level	Elevated in brain
NAT8L	N-acetyltransferase 8 like	Evidence at protein level	Elevated in brain
NECAB1	N-terminal EF-hand calcium binding protein 1	Evidence at protein level	Elevated in brain
NEFH	Neurofilament heavy chain	Evidence at protein level	Elevated in brain
NGB	Neuroglobin	Evidence at protein level	Elevated in brain
NKX2-8	NK2 homeobox 8	Evidence at protein level	Elevated in brain
NOL4	Nucleolar protein 4	Evidence at protein level	Elevated in brain
NPFFR1	Neuropeptide FF receptor 1	Evidence at protein level	Elevated in brain
NTNG2	Netrin G2	Evidence at protein level	Elevated in brain
NYAP2	Neuronal tyrosine-phosphorylated phosphoinositide-3-kinase adaptor 2	Evidence at protein level	Elevated in brain
OMG	Oligodendrocyte myelin glycoprotein	Evidence at protein level	Elevated in brain
PANX2	Pannexin 2	Evidence at protein level	Elevated in brain
PCDH10	Protocadherin 10	Evidence at protein level	Elevated in brain
PCDH11X	Protocadherin 11 X-linked	Evidence at protein level	Elevated in brain
PCDH9	Protocadherin 9	Evidence at protein level	Elevated in brain
PCDHA1	Protocadherin alpha 1	Evidence at protein level	Elevated in brain
PCDHGA10	Protocadherin gamma subfamily A, 10	Evidence at protein level	Elevated in brain
PCLO	Piccolo presynaptic cytomatrix protein	Evidence at protein level	Elevated in brain
PDXP	Pyridoxal phosphatase	Evidence at protein level	Elevated in brain
PEA15	Proliferation and apoptosis adaptor protein 15	Evidence at protein level	Elevated in brain
PENK	Proenkephalin	Evidence at protein level	Elevated in brain
PLCXD3	Phosphatidylinositol specific phospholipase C X domain containing 3	Evidence at protein level	Elevated in brain
PLEKHG5	Pleckstrin homology and RhoGEF domain containing G5	Evidence at protein level	Elevated in brain
PLPP4	Phospholipid phosphatase 4	Evidence at protein level	Elevated in brain
PNMA8C	PNMA family member 8C	Evidence at protein level	Elevated in brain
PNOC	Prepronociceptin	Evidence at protein level	Elevated in brain
PPP1R17	Protein phosphatase 1 regulatory subunit 17	Evidence at protein level	Elevated in brain
PPP1R1B	Protein phosphatase 1 regulatory inhibitor subunit 1B	Evidence at protein level	Elevated in brain
PPP2R5B	Protein phosphatase 2 regulatory subunit B'beta	Evidence at protein level	Elevated in brain
PRLH	Prolactin releasing hormone	Evidence at protein level	Elevated in brain
PRRT3	Proline rich transmembrane protein 3	Evidence at protein level	Elevated in brain
QDPR	Quinoid dihydropteridine reductase	Evidence at protein level	Elevated in brain
RAPGEF5	Rap guanine nucleotide exchange factor 5	Evidence at protein level	Elevated in brain
RASSF2	Ras association domain family member 2	Evidence at protein level	Elevated in brain
RFPL2	Ret finger protein like 2	Evidence at transcript level	Elevated in brain
RGS8	Regulator of G protein signaling 8	Evidence at protein level	Elevated in brain
RIIAD1	Regulatory subunit of type II PKA R-subunit domain containing 1	Evidence at protein level	Elevated in brain
RNF165	Ring finger protein 165	Evidence at protein level	Elevated in brain
RNFT2	Ring finger protein, transmembrane 2	Evidence at protein level	Elevated in brain
SBK1	SH3 domain binding kinase 1	Evidence at protein level	Elevated in brain
SCN8A	Sodium voltage-gated channel alpha subunit 8	Evidence at protein level	Elevated in brain
SEC14L5	SEC14 like lipid binding 5	Evidence at protein level	Elevated in brain
SEZ6	Seizure related 6 homolog	Evidence at protein level	Elevated in brain
SHC4	SHC adaptor protein 4	Evidence at protein level	Elevated in brain
SHF	Src homology 2 domain containing F	Evidence at protein level	Elevated in brain
SIRT2	Sirtuin 2	Evidence at protein level	Elevated in brain
SLC18A3	Solute carrier family 18 member A3	Evidence at protein level	Elevated in brain
SLC1A6	Solute carrier family 1 member 6	Evidence at protein level	Elevated in brain
SLC25A23	Solute carrier family 25 member 23	Evidence at protein level	Elevated in brain
SLC35F1	Solute carrier family 35 member F1	Evidence at protein level	Elevated in brain
SLC4A8	Solute carrier family 4 member 8	Evidence at protein level	Elevated in brain
SLC6A1	Solute carrier family 6 member 1	Evidence at protein level	Elevated in brain
SLC7A14	Solute carrier family 7 member 14	Evidence at protein level	Elevated in brain
SMIM10L2B	Small integral membrane protein 10 like 2B	Evidence at transcript level	Elevated in brain
SNORC	Secondary ossification center associated regulator of chondrocyte maturation	Evidence at protein level	Elevated in brain
SOCS7	Suppressor of cytokine signaling 7	Evidence at protein level	Elevated in brain
SOWAHA	Sosondowah ankyrin repeat domain family member A	Evidence at protein level	Elevated in brain
SRGAP2B	SLIT-ROBO Rho GTPase activating protein 2B	Evidence at protein level	Elevated in brain
STUM	Stum, mechanosensory transduction mediator homolog	Evidence at protein level	Elevated in brain
SYT11	Synaptotagmin 11	Evidence at protein level	Elevated in brain
SYT6	Synaptotagmin 6	Evidence at protein level	Elevated in brain
TAFA5	TAFA chemokine like family member 5	Evidence at protein level	Elevated in brain
TAS2R4	Taste 2 receptor member 4	Evidence at protein level	Elevated in brain
TCEAL6	Transcription elongation factor A like 6	Evidence at protein level	Elevated in brain
TFPT	TCF3 fusion partner	Evidence at protein level	Elevated in brain
TLCD3B	TLC domain containing 3B	Evidence at protein level	Elevated in brain
TMCC2	Transmembrane and coiled-coil domain family 2	Evidence at protein level	Elevated in brain
TMEM121B	Transmembrane protein 121B	Evidence at protein level	Elevated in brain
TMEM266	Transmembrane protein 266	Evidence at protein level	Elevated in brain
TMEM59L	Transmembrane protein 59 like	Evidence at protein level	Elevated in brain
TMEM63C	Transmembrane protein 63C	Evidence at protein level	Elevated in brain
TMOD2	Tropomodulin 2	Evidence at protein level	Elevated in brain
TMPRSS5	Transmembrane serine protease 5	Evidence at protein level	Elevated in brain
TREML1	Triggering receptor expressed on myeloid cells like 1	Evidence at protein level	Elevated in brain
TTBK1	Tau tubulin kinase 1	Evidence at protein level	Elevated in brain
TUBB2A	Tubulin beta 2A class IIa	Evidence at protein level	Elevated in brain
UNC13C	Unc-13 homolog C	Evidence at protein level	Elevated in brain
UNC5A	Unc-5 netrin receptor A	Evidence at protein level	Elevated in brain
UNC79	Unc-79 homolog, NALCN channel complex subunit	Evidence at protein level	Elevated in brain
VSTM2L	V-set and transmembrane domain containing 2 like	Evidence at protein level	Elevated in brain
ZCCHC12	Zinc finger CCHC-type containing 12	Evidence at protein level	Elevated in brain
ZNF365	Zinc finger protein 365	Evidence at protein level	Elevated in brain
AATK	Apoptosis associated tyrosine kinase	Evidence at protein level	Elevated in brain
ABAT	4-aminobutyrate aminotransferase	Evidence at protein level	Elevated in brain
ABCA3	ATP binding cassette subfamily A member 3	Evidence at protein level	Elevated in brain
ABCB9	ATP binding cassette subfamily B member 9	Evidence at protein level	Elevated in brain
ABHD17A	Abhydrolase domain containing 17A, depalmitoylase	Evidence at protein level	Elevated in brain
ABHD8	Abhydrolase domain containing 8	Evidence at protein level	Elevated in brain
ABR	ABR activator of RhoGEF and GTPase	Evidence at protein level	Elevated in brain
ABTB2	Ankyrin repeat and BTB domain containing 2	Evidence at protein level	Elevated in brain
ACAP3	ArfGAP with coiled-coil, ankyrin repeat and PH domains 3	Evidence at protein level	Elevated in brain
ACOT7	Acyl-CoA thioesterase 7	Evidence at protein level	Elevated in brain
ACP7	Acid phosphatase 7, tartrate resistant (putative)	Evidence at protein level	Elevated in brain
ACSL6	Acyl-CoA synthetase long chain family member 6	Evidence at protein level	Elevated in brain
ACTR3B	Actin related protein 3B	Evidence at protein level	Elevated in brain
ACYP2	Acylphosphatase 2	Evidence at protein level	Elevated in brain
ADAM23	ADAM metallopeptidase domain 23	Evidence at protein level	Elevated in brain
ADAMTS16	ADAM metallopeptidase with thrombospondin type 1 motif 16	Evidence at protein level	Elevated in brain
ADAP1	ArfGAP with dual PH domains 1	Evidence at protein level	Elevated in brain
ADCY5	Adenylate cyclase 5	Evidence at protein level	Elevated in brain
ADCYAP1	Adenylate cyclase activating polypeptide 1	Evidence at protein level	Elevated in brain
ADD2	Adducin 2	Evidence at protein level	Elevated in brain
ADGRL1	Adhesion G protein-coupled receptor L1	Evidence at protein level	Elevated in brain
ADGRL3	Adhesion G protein-coupled receptor L3	Evidence at protein level	Elevated in brain
ADORA1	Adenosine A1 receptor	Evidence at protein level	Elevated in brain
ADORA3	Adenosine A3 receptor	Evidence at protein level	Elevated in brain
ADRA1B	Adrenoceptor alpha 1B	Evidence at protein level	Elevated in brain
ADRA1D	Adrenoceptor alpha 1D	Evidence at protein level	Elevated in brain
AGAP3	ArfGAP with GTPase domain, ankyrin repeat and PH domain 3	Evidence at protein level	Elevated in brain
AGBL4	AGBL carboxypeptidase 4	Evidence at protein level	Elevated in brain
AGPAT5	1-acylglycerol-3-phosphate O-acyltransferase 5	Evidence at protein level	Elevated in brain
AIF1L	Allograft inflammatory factor 1 like	Evidence at protein level	Elevated in brain
AIFM3	Apoptosis inducing factor mitochondria associated 3	Evidence at protein level	Elevated in brain
AJAP1	Adherens junctions associated protein 1	Evidence at protein level	Elevated in brain
AJM1	Apical junction component 1 homolog	Evidence at protein level	Elevated in brain
ALK	ALK receptor tyrosine kinase	Evidence at protein level	Elevated in brain
AMBN	Ameloblastin	Evidence at protein level	Elevated in brain
AMER3	APC membrane recruitment protein 3	Evidence at protein level	Elevated in brain
ANK2	Ankyrin 2	Evidence at protein level	Elevated in brain
ANKRD13B	Ankyrin repeat domain 13B	Evidence at protein level	Elevated in brain
ANKRD18B	Ankyrin repeat domain 18B	Evidence at protein level	Elevated in brain
ANKRD24	Ankyrin repeat domain 24	Evidence at protein level	Elevated in brain
ANKRD34A	Ankyrin repeat domain 34A	Evidence at protein level	Elevated in brain
ANKRD34C	Ankyrin repeat domain 34C	Evidence at protein level	Elevated in brain
ANKRD40	Ankyrin repeat domain 40	Evidence at protein level	Elevated in brain
ANKRD55	Ankyrin repeat domain 55	Evidence at protein level	Elevated in brain
ANKRD6	Ankyrin repeat domain 6	Evidence at protein level	Elevated in brain
ANKS6	Ankyrin repeat and sterile alpha motif domain containing 6	Evidence at protein level	Elevated in brain
ANO8	Anoctamin 8	Evidence at protein level	Elevated in brain
AP1S1	Adaptor related protein complex 1 subunit sigma 1	Evidence at protein level	Elevated in brain
AP2A2	Adaptor related protein complex 2 subunit alpha 2	Evidence at protein level	Elevated in brain
APBA1	Amyloid beta precursor protein binding family A member 1	Evidence at protein level	Elevated in brain
APBB1	Amyloid beta precursor protein binding family B member 1	Evidence at protein level	Elevated in brain
APBB3	Amyloid beta precursor protein binding family B member 3	Evidence at protein level	Elevated in brain
APC	APC regulator of WNT signaling pathway	Evidence at protein level	Elevated in brain
APLN	Apelin	Evidence at protein level	Elevated in brain
APLNR	Apelin receptor	Evidence at protein level	Elevated in brain
ARC	Activity regulated cytoskeleton associated protein	Evidence at protein level	Elevated in brain
ARF3	ADP ribosylation factor 3	Evidence at protein level	Elevated in brain
ARFGEF3	ARFGEF family member 3	Evidence at protein level	Elevated in brain
ARHGAP23	Rho GTPase activating protein 23	Evidence at protein level	Elevated in brain
ARHGAP39	Rho GTPase activating protein 39	Evidence at protein level	Elevated in brain
ARHGAP44	Rho GTPase activating protein 44	Evidence at protein level	Elevated in brain
ARHGEF33	Rho guanine nucleotide exchange factor 33	Evidence at protein level	Elevated in brain
ARHGEF4	Rho guanine nucleotide exchange factor 4	Evidence at protein level	Elevated in brain
ARL8A	ADP ribosylation factor like GTPase 8A	Evidence at protein level	Elevated in brain
ARPP19	CAMP regulated phosphoprotein 19	Evidence at protein level	Elevated in brain
ARRDC4	Arrestin domain containing 4	Evidence at protein level	Elevated in brain
ARSF	Arylsulfatase F	Evidence at protein level	Elevated in brain
ARVCF	ARVCF delta catenin family member	Evidence at protein level	Elevated in brain
ASCL1	Achaete-scute family bHLH transcription factor 1	Evidence at protein level	Elevated in brain
ASIC3	Acid sensing ion channel subunit 3	Evidence at protein level	Elevated in brain
ASPA	Aspartoacylase	Evidence at protein level	Elevated in brain
ASPDH	Aspartate dehydrogenase domain containing	Evidence at protein level	Elevated in brain
ASPHD2	Aspartate beta-hydroxylase domain containing 2	Evidence at protein level	Elevated in brain
ASRGL1	Asparaginase and isoaspartyl peptidase 1	Evidence at protein level	Elevated in brain
ASTN1	Astrotactin 1	Evidence at protein level	Elevated in brain
ATAT1	Alpha tubulin acetyltransferase 1	Evidence at protein level	Elevated in brain
ATCAY	ATCAY kinesin light chain interacting caytaxin	Evidence at protein level	Elevated in brain
ATL1	Atlastin GTPase 1	Evidence at protein level	Elevated in brain
ATP13A2	ATPase cation transporting 13A2	Evidence at protein level	Elevated in brain
ATP2B2	ATPase plasma membrane Ca2+ transporting 2	Evidence at protein level	Elevated in brain
ATP6V0A1	ATPase H+ transporting V0 subunit a1	Evidence at protein level	Elevated in brain
ATP6V0E2	ATPase H+ transporting V0 subunit e2	Evidence at protein level	Elevated in brain
ATP6V1FNB	ATP6V1F neighbor	Evidence at protein level	Elevated in brain
ATP9A	ATPase phospholipid transporting 9A (putative)	Evidence at protein level	Elevated in brain
ATRNL1	Attractin like 1	Evidence at protein level	Elevated in brain
B3GALT1	Beta-1,3-galactosyltransferase 1	Evidence at protein level	Elevated in brain
B3GALT2	Beta-1,3-galactosyltransferase 2	Evidence at protein level	Elevated in brain
B3GNT4	UDP-GlcNAc:betaGal beta-1,3-N-acetylglucosaminyltransferase 4	Evidence at protein level	Elevated in brain
B4GALNT4	Beta-1,4-N-acetyl-galactosaminyltransferase 4	Evidence at protein level	Elevated in brain
B4GAT1	Beta-1,4-glucuronyltransferase 1	Evidence at protein level	Elevated in brain
BAHCC1	BAH domain and coiled-coil containing 1	Evidence at protein level	Elevated in brain
BASP1	Brain abundant membrane attached signal protein 1	Evidence at protein level	Elevated in brain
BBLN	Bublin coiled coil protein	Evidence at protein level	Elevated in brain
BCL11A	BAF chromatin remodeling complex subunit BCL11A	Evidence at protein level	Elevated in brain
BDNF	Brain derived neurotrophic factor	Evidence at protein level	Elevated in brain
BEAN1	Brain expressed associated with NEDD4 1	Evidence at protein level	Elevated in brain
BEST1	Bestrophin 1	Evidence at protein level	Elevated in brain
BEX1	Brain expressed X-linked 1	Evidence at protein level	Elevated in brain
BEX2	Brain expressed X-linked 2	Evidence at protein level	Elevated in brain
BEX5	Brain expressed X-linked 5	Evidence at protein level	Elevated in brain
BMERB1	BMERB domain containing 1	Evidence at protein level	Elevated in brain
BOK	BCL2 family apoptosis regulator BOK	Evidence at protein level	Elevated in brain
BRINP3	BMP/retinoic acid inducible neural specific 3	Evidence at protein level	Elevated in brain
BSCL2	BSCL2 lipid droplet biogenesis associated, seipin	Evidence at protein level	Elevated in brain
BTBD2	BTB domain containing 2	Evidence at protein level	Elevated in brain
BTBD3	BTB domain containing 3	Evidence at protein level	Elevated in brain
C12orf76	Chromosome 12 open reading frame 76	Evidence at transcript level	Elevated in brain
C14orf132	Chromosome 14 open reading frame 132	Evidence at transcript level	Elevated in brain
C17orf114	Chromosome 17 open reading frame 114	Evidence at transcript level	Elevated in brain
C18orf32	Chromosome 18 open reading frame 32	Evidence at protein level	Elevated in brain
C19orf73	Chromosome 19 open reading frame 73	Evidence at protein level	Elevated in brain
C1orf122	Chromosome 1 open reading frame 122	Evidence at protein level	Elevated in brain
C1orf198	Chromosome 1 open reading frame 198	Evidence at protein level	Elevated in brain
C1orf216	Chromosome 1 open reading frame 216	Evidence at protein level	Elevated in brain
C1QL1	Complement C1q like 1	Evidence at protein level	Elevated in brain
C20orf27	Chromosome 20 open reading frame 27	Evidence at protein level	Elevated in brain
C2CD4D	C2 calcium dependent domain containing 4D	Evidence at protein level	Elevated in brain
C2orf72	Chromosome 2 open reading frame 72	Evidence at protein level	Elevated in brain
C3orf14	Chromosome 3 open reading frame 14	Evidence at protein level	Elevated in brain
C3orf18	Chromosome 3 open reading frame 18	Evidence at protein level	Elevated in brain
C4orf48	Chromosome 4 open reading frame 48	Evidence at protein level	Elevated in brain
C6orf141	Chromosome 6 open reading frame 141	Evidence at protein level	Elevated in brain
CA10	Carbonic anhydrase 10	Evidence at protein level	Elevated in brain
CA8	Carbonic anhydrase 8	Evidence at protein level	Elevated in brain
CABCOCO1	Ciliary associated calcium binding coiled-coil 1	Evidence at protein level	Elevated in brain
CABLES1	Cdk5 and Abl enzyme substrate 1	Evidence at protein level	Elevated in brain
CACNA1G	Calcium voltage-gated channel subunit alpha1 G	Evidence at protein level	Elevated in brain
CACNA1I	Calcium voltage-gated channel subunit alpha1 I	Evidence at protein level	Elevated in brain
CACNA2D3	Calcium voltage-gated channel auxiliary subunit alpha2delta 3	Evidence at protein level	Elevated in brain
CACNB3	Calcium voltage-gated channel auxiliary subunit beta 3	Evidence at protein level	Elevated in brain
CADM4	Cell adhesion molecule 4	Evidence at protein level	Elevated in brain
CADPS	Calcium dependent secretion activator	Evidence at protein level	Elevated in brain
CADPS2	Calcium dependent secretion activator 2	Evidence at protein level	Elevated in brain
CALB1	Calbindin 1	Evidence at protein level	Elevated in brain
CALB2	Calbindin 2	Evidence at protein level	Elevated in brain
CALCR	Calcitonin receptor	Evidence at protein level	Elevated in brain
CALHM1	Calcium homeostasis modulator 1	Evidence at protein level	Elevated in brain
CALM3	Calmodulin 3	Evidence at protein level	Elevated in brain
CALN1	Calneuron 1	Evidence at protein level	Elevated in brain
CAMK1D	Calcium/calmodulin dependent protein kinase ID	Evidence at protein level	Elevated in brain
CAMK1G	Calcium/calmodulin dependent protein kinase IG	Evidence at protein level	Elevated in brain
CAMK2N2	Calcium/calmodulin dependent protein kinase II inhibitor 2	Evidence at protein level	Elevated in brain
CAMKK1	Calcium/calmodulin dependent protein kinase kinase 1	Evidence at protein level	Elevated in brain
CAMTA2	Calmodulin binding transcription activator 2	Evidence at protein level	Elevated in brain
CAPN3	Calpain 3	Evidence at protein level	Elevated in brain
CARMIL2	Capping protein regulator and myosin 1 linker 2	Evidence at protein level	Elevated in brain
CARMIL3	Capping protein regulator and myosin 1 linker 3	Evidence at protein level	Elevated in brain
CBARP	CACN subunit beta associated regulatory protein	Evidence at protein level	Elevated in brain
CBFA2T3	CBFA2/RUNX1 partner transcriptional co-repressor 3	Evidence at protein level	Elevated in brain
CBLN4	Cerebellin 4 precursor	Evidence at protein level	Elevated in brain
CBX6	Chromobox 6	Evidence at protein level	Elevated in brain
CCDC106	Coiled-coil domain containing 106	Evidence at protein level	Elevated in brain
CCDC175	Coiled-coil domain containing 175	Evidence at protein level	Elevated in brain
CCDC184	Coiled-coil domain containing 184	Evidence at protein level	Elevated in brain
CCDC78	Coiled-coil domain containing 78	Evidence at protein level	Elevated in brain
CCDC85A	Coiled-coil domain containing 85A	Evidence at protein level	Elevated in brain
CCDC85B	Coiled-coil domain containing 85B	Evidence at protein level	Elevated in brain
CCDC85C	Coiled-coil domain containing 85C	Evidence at protein level	Elevated in brain
CCDC88A	Coiled-coil domain containing 88A	Evidence at protein level	Elevated in brain
CCDC88B	Coiled-coil domain containing 88B	Evidence at protein level	Elevated in brain
CCDC92	Coiled-coil domain containing 92	Evidence at protein level	Elevated in brain
CCER2	Coiled-coil glutamate rich protein 2	Evidence at protein level	Elevated in brain
CCM2	CCM2 scaffold protein	Evidence at protein level	Elevated in brain
CCN6	Cellular communication network factor 6	Evidence at protein level	Elevated in brain
CCNE2	Cyclin E2	Evidence at protein level	Elevated in brain
CCNI2	Cyclin I family member 2	Evidence at protein level	Elevated in brain
CCNJL	Cyclin J like	Evidence at protein level	Elevated in brain
CCSAP	Centriole, cilia and spindle associated protein	Evidence at protein level	Elevated in brain
CD200	CD200 molecule	Evidence at protein level	Elevated in brain
CDC42BPG	CDC42 binding protein kinase gamma	Evidence at protein level	Elevated in brain
CDH18	Cadherin 18	Evidence at protein level	Elevated in brain
CDH20	Cadherin 20	Evidence at protein level	Elevated in brain
CDH9	Cadherin 9	Evidence at protein level	Elevated in brain
CDIP1	Cell death inducing p53 target 1	Evidence at protein level	Elevated in brain
CDK2AP1	Cyclin dependent kinase 2 associated protein 1	Evidence at protein level	Elevated in brain
CDK5	Cyclin dependent kinase 5	Evidence at protein level	Elevated in brain
CDKL5	Cyclin dependent kinase like 5	Evidence at protein level	Elevated in brain
CDKN1C	Cyclin dependent kinase inhibitor 1C	Evidence at protein level	Elevated in brain
CDR2L	Cerebellar degeneration related protein 2 like	Evidence at protein level	Elevated in brain
CDYL2	Chromodomain Y like 2	Evidence at protein level	Elevated in brain
CECR2	CECR2 histone acetyl-lysine reader	Evidence at protein level	Elevated in brain
CELF4	CUGBP Elav-like family member 4	Evidence at protein level	Elevated in brain
CELSR2	Cadherin EGF LAG seven-pass G-type receptor 2	Evidence at protein level	Elevated in brain
CELSR3	Cadherin EGF LAG seven-pass G-type receptor 3	Evidence at protein level	Elevated in brain
CENPB	Centromere protein B	Evidence at protein level	Elevated in brain
CFC1	Cripto, FRL-1, cryptic family 1	Evidence at protein level	Elevated in brain
CFC1B	Cripto, FRL-1, cryptic family 1B	Evidence at transcript level	Elevated in brain
CGREF1	Cell growth regulator with EF-hand domain 1	Evidence at protein level	Elevated in brain
CHAD	Chondroadherin	Evidence at protein level	Elevated in brain
CHAT	Choline O-acetyltransferase	Evidence at protein level	Elevated in brain
CHCHD6	Coiled-coil-helix-coiled-coil-helix domain containing 6	Evidence at protein level	Elevated in brain
CHD7	Chromodomain helicase DNA binding protein 7	Evidence at protein level	Elevated in brain
CHGB	Chromogranin B	Evidence at protein level	Elevated in brain
CHL1	Cell adhesion molecule L1 like	Evidence at protein level	Elevated in brain
CHN2	Chimerin 2	Evidence at protein level	Elevated in brain
CHRD	Chordin	Evidence at protein level	Elevated in brain
CHRM4	Cholinergic receptor muscarinic 4	Evidence at protein level	Elevated in brain
CHRNA4	Cholinergic receptor nicotinic alpha 4 subunit	Evidence at protein level	Elevated in brain
CHST1	Carbohydrate sulfotransferase 1	Evidence at protein level	Elevated in brain
CHST2	Carbohydrate sulfotransferase 2	Evidence at protein level	Elevated in brain
CHST6	Carbohydrate sulfotransferase 6	Evidence at protein level	Elevated in brain
CIT	Citron rho-interacting serine/threonine kinase	Evidence at protein level	Elevated in brain
CKB	Creatine kinase B	Evidence at protein level	Elevated in brain
CKMT1A	Creatine kinase, mitochondrial 1A	Evidence at protein level	Elevated in brain
CKMT1B	Creatine kinase, mitochondrial 1B	Evidence at protein level	Elevated in brain
CLASP2	Cytoplasmic linker associated protein 2	Evidence at protein level	Elevated in brain
CLCN4	Chloride voltage-gated channel 4	Evidence at protein level	Elevated in brain
CLDN6	Claudin 6	Evidence at protein level	Elevated in brain
CLEC19A	C-type lectin domain containing 19A	Evidence at protein level	Elevated in brain
CLEC2L	C-type lectin domain family 2 member L	Evidence at protein level	Elevated in brain
CLEC4G	C-type lectin domain family 4 member G	Evidence at protein level	Elevated in brain
CLEC9A	C-type lectin domain containing 9A	Evidence at protein level	Elevated in brain
CLIP3	CAP-Gly domain containing linker protein 3	Evidence at protein level	Elevated in brain
CLSTN2	Calsyntenin 2	Evidence at protein level	Elevated in brain
CLSTN3	Calsyntenin 3	Evidence at protein level	Elevated in brain
CLVS1	Clavesin 1	Evidence at protein level	Elevated in brain
CNNM1	Cyclin and CBS domain divalent metal cation transport mediator 1	Evidence at protein level	Elevated in brain
CNRIP1	Cannabinoid receptor interacting protein 1	Evidence at protein level	Elevated in brain
CNTF	Ciliary neurotrophic factor	Evidence at protein level	Elevated in brain
CNTFR	Ciliary neurotrophic factor receptor	Evidence at protein level	Elevated in brain
CNTN1	Contactin 1	Evidence at protein level	Elevated in brain
CNTN5	Contactin 5	Evidence at protein level	Elevated in brain
CNTN6	Contactin 6	Evidence at protein level	Elevated in brain
CNTNAP1	Contactin associated protein 1	Evidence at protein level	Elevated in brain
COL13A1	Collagen type XIII alpha 1 chain	Evidence at protein level	Elevated in brain
COL19A1	Collagen type XIX alpha 1 chain	Evidence at protein level	Elevated in brain
COL27A1	Collagen type XXVII alpha 1 chain	Evidence at protein level	Elevated in brain
COL9A1	Collagen type IX alpha 1 chain	Evidence at protein level	Elevated in brain
COL9A3	Collagen type IX alpha 3 chain	Evidence at protein level	Elevated in brain
COLGALT2	Collagen beta(1-O)galactosyltransferase 2	Evidence at protein level	Elevated in brain
CORO2B	Coronin 2B	Evidence at protein level	Elevated in brain
CORO7-PAM16	CORO7-PAM16 readthrough	Evidence at protein level	Elevated in brain
COX6A1	Cytochrome c oxidase subunit 6A1	Evidence at protein level	Elevated in brain
CPE	Carboxypeptidase E	Evidence at protein level	Elevated in brain
CPEB1	Cytoplasmic polyadenylation element binding protein 1	Evidence at protein level	Elevated in brain
CPNE7	Copine 7	Evidence at protein level	Elevated in brain
CPT1C	Carnitine palmitoyltransferase 1C	Evidence at protein level	Elevated in brain
CRACDL	CRACD like	Evidence at protein level	Elevated in brain
CRB2	Crumbs cell polarity complex component 2	Evidence at protein level	Elevated in brain
CRHBP	Corticotropin releasing hormone binding protein	Evidence at protein level	Elevated in brain
CRLF1	Cytokine receptor like factor 1	Evidence at protein level	Elevated in brain
CRMP1	Collapsin response mediator protein 1	Evidence at protein level	Elevated in brain
CRTC1	CREB regulated transcription coactivator 1	Evidence at protein level	Elevated in brain
CRYBB2	Crystallin beta B2	Evidence at protein level	Elevated in brain
CRYGD	Crystallin gamma D	Evidence at protein level	Elevated in brain
CRYGS	Crystallin gamma S	Evidence at protein level	Elevated in brain
CRYM	Crystallin mu	Evidence at protein level	Elevated in brain
CSMD2	CUB and Sushi multiple domains 2	Evidence at protein level	Elevated in brain
CSMD3	CUB and Sushi multiple domains 3	Evidence at protein level	Elevated in brain
CSRNP3	Cysteine and serine rich nuclear protein 3	Evidence at protein level	Elevated in brain
CST3	Cystatin C	Evidence at protein level	Elevated in brain
CT45A5	Cancer/testis antigen family 45 member A5	Evidence at protein level	Elevated in brain
CTXN2	Cortexin 2	Evidence at transcript level	Elevated in brain
CTXN3	Cortexin 3	Evidence at protein level	Elevated in brain
CTXND1	Cortexin domain containing 1	Evidence at transcript level	Elevated in brain
CUX2	Cut like homeobox 2	Evidence at protein level	Elevated in brain
CX3CR1	C-X3-C motif chemokine receptor 1	Evidence at protein level	Elevated in brain
CXXC4	CXXC finger protein 4	Evidence at transcript level	Elevated in brain
CXXC5	CXXC finger protein 5	Evidence at protein level	Elevated in brain
CYFIP2	Cytoplasmic FMR1 interacting protein 2	Evidence at protein level	Elevated in brain
CYP26B1	Cytochrome P450 family 26 subfamily B member 1	Evidence at protein level	Elevated in brain
CYRIA	CYFIP related Rac1 interactor A	Evidence at protein level	Elevated in brain
DAAM2	Dishevelled associated activator of morphogenesis 2	Evidence at protein level	Elevated in brain
DAB1	DAB adaptor protein 1	Evidence at protein level	Elevated in brain
DACT2	Dishevelled binding antagonist of beta catenin 2	Evidence at protein level	Elevated in brain
DACT3	Dishevelled binding antagonist of beta catenin 3	Evidence at protein level	Elevated in brain
DAGLA	Diacylglycerol lipase alpha	Evidence at protein level	Elevated in brain
DBNDD1	Dysbindin domain containing 1	Evidence at protein level	Elevated in brain
DBNDD2	Dysbindin domain containing 2	Evidence at protein level	Elevated in brain
DCC	DCC netrin 1 receptor	Evidence at protein level	Elevated in brain
DCHS2	Dachsous cadherin-related 2	Evidence at protein level	Elevated in brain
DCLK1	Doublecortin like kinase 1	Evidence at protein level	Elevated in brain
DCLK2	Doublecortin like kinase 2	Evidence at protein level	Elevated in brain
DCLK3	Doublecortin like kinase 3	Evidence at protein level	Elevated in brain
DCX	Doublecortin	Evidence at protein level	Elevated in brain
DENND6B	DENN domain containing 6B	Evidence at protein level	Elevated in brain
DGKD	Diacylglycerol kinase delta	Evidence at protein level	Elevated in brain
DGKG	Diacylglycerol kinase gamma	Evidence at protein level	Elevated in brain
DGKZ	Diacylglycerol kinase zeta	Evidence at protein level	Elevated in brain
DIPK1C	Divergent protein kinase domain 1C	Evidence at protein level	Elevated in brain
DIRAS1	DIRAS family GTPase 1	Evidence at protein level	Elevated in brain
DLG2	Discs large MAGUK scaffold protein 2	Evidence at protein level	Elevated in brain
DLGAP2	DLG associated protein 2	Evidence at protein level	Elevated in brain
DLX2	Distal-less homeobox 2	Evidence at protein level	Elevated in brain
DLX6	Distal-less homeobox 6	Evidence at protein level	Elevated in brain
DMRTC1	DMRT like family C1	Evidence at protein level	Elevated in brain
DMRTC1B	DMRT like family C1B	Evidence at protein level	Elevated in brain
DMTN	Dematin actin binding protein	Evidence at protein level	Elevated in brain
DNAH9	Dynein axonemal heavy chain 9	Evidence at protein level	Elevated in brain
DNAJB2	DnaJ heat shock protein family (Hsp40) member B2	Evidence at protein level	Elevated in brain
DNAJC12	DnaJ heat shock protein family (Hsp40) member C12	Evidence at protein level	Elevated in brain
DNAJC5	DnaJ heat shock protein family (Hsp40) member C5	Evidence at protein level	Elevated in brain
DNER	Delta/notch like EGF repeat containing	Evidence at protein level	Elevated in brain
DNM3	Dynamin 3	Evidence at protein level	Elevated in brain
DOC2B	Double C2 domain beta	Evidence at protein level	Elevated in brain
DOCK10	Dedicator of cytokinesis 10	Evidence at protein level	Elevated in brain
DOCK3	Dedicator of cytokinesis 3	Evidence at protein level	Elevated in brain
DOCK4	Dedicator of cytokinesis 4	Evidence at protein level	Elevated in brain
DOHH	Deoxyhypusine hydroxylase	Evidence at protein level	Elevated in brain
DOK6	Docking protein 6	Evidence at protein level	Elevated in brain
DPF3	Double PHD fingers 3	Evidence at protein level	Elevated in brain
DPP6	Dipeptidyl peptidase like 6	Evidence at protein level	Elevated in brain
DPYSL2	Dihydropyrimidinase like 2	Evidence at protein level	Elevated in brain
DPYSL4	Dihydropyrimidinase like 4	Evidence at protein level	Elevated in brain
DRAXIN	Dorsal inhibitory axon guidance protein	Evidence at protein level	Elevated in brain
DRP2	Dystrophin related protein 2	Evidence at protein level	Elevated in brain
DSCAML1	DS cell adhesion molecule like 1	Evidence at protein level	Elevated in brain
DTNB	Dystrobrevin beta	Evidence at protein level	Elevated in brain
DTNBP1	Dystrobrevin binding protein 1	Evidence at protein level	Elevated in brain
DTX1	Deltex E3 ubiquitin ligase 1	Evidence at protein level	Elevated in brain
DTX4	Deltex E3 ubiquitin ligase 4	Evidence at protein level	Elevated in brain
DUSP8	Dual specificity phosphatase 8	Evidence at protein level	Elevated in brain
DYNC1I1	Dynein cytoplasmic 1 intermediate chain 1	Evidence at protein level	Elevated in brain
DYNC1LI2	Dynein cytoplasmic 1 light intermediate chain 2	Evidence at protein level	Elevated in brain
DYNLT5	Dynein light chain Tctex-type family member 5	Evidence at protein level	Elevated in brain
DZIP1	DAZ interacting zinc finger protein 1	Evidence at protein level	Elevated in brain
ECE2	Endothelin converting enzyme 2	Evidence at protein level	Elevated in brain
EFNB3	Ephrin B3	Evidence at protein level	Elevated in brain
EFR3B	EFR3 homolog B	Evidence at protein level	Elevated in brain
EHD3	EH domain containing 3	Evidence at protein level	Elevated in brain
EID2B	EP300 interacting inhibitor of differentiation 2B	Evidence at protein level	Elevated in brain
ELAVL4	ELAV like RNA binding protein 4	Evidence at protein level	Elevated in brain
ELMO1	Engulfment and cell motility 1	Evidence at protein level	Elevated in brain
ELOVL1	ELOVL fatty acid elongase 1	Evidence at protein level	Elevated in brain
EMID1	EMI domain containing 1	Evidence at protein level	Elevated in brain
EML5	EMAP like 5	Evidence at protein level	Elevated in brain
ENKUR	Enkurin, TRPC channel interacting protein	Evidence at protein level	Elevated in brain
ENOPH1	Enolase-phosphatase 1	Evidence at protein level	Elevated in brain
ENSG00000187186	Novel protein	Evidence at protein level	Elevated in brain
ENSG00000230707	Novel protein (LOC389895)	Evidence at transcript level	Elevated in brain
ENSG00000256500	Novel protein	Evidence at protein level	Elevated in brain
ENSG00000258674	Novel protein	Evidence at transcript level	Elevated in brain
ENSG00000260272	Novel protein	Evidence at transcript level	Elevated in brain
ENSG00000260643	Novel protein	Evidence at protein level	Elevated in brain
ENSG00000260861	Novel protein, SIRPB1-SIRPD readthrough	Evidence at transcript level	Elevated in brain
ENSG00000263620	Novel protein	Evidence at transcript level	Elevated in brain
ENSG00000264668	Novel protein	Evidence at transcript level	Elevated in brain
ENSG00000272822	Novel protein	Evidence at transcript level	Elevated in brain
ENSG00000283765	Novel protein	Evidence at protein level	Elevated in brain
ENSG00000285218	Novel protein	Evidence at transcript level	Elevated in brain
ENSG00000286190	Novel protein	Evidence at transcript level	Elevated in brain
ENSG00000288658	Novel protein, ortholog of Gm2102 (M. musculus)	Evidence at transcript level	Elevated in brain
ENSG00000291313	Novel protein	Evidence at transcript level	Elevated in brain
ENTPD3	Ectonucleoside triphosphate diphosphohydrolase 3	Evidence at protein level	Elevated in brain
EPHA10	EPH receptor A10	Evidence at protein level	Elevated in brain
EPHA4	EPH receptor A4	Evidence at protein level	Elevated in brain
EPHB1	EPH receptor B1	Evidence at protein level	Elevated in brain
EPHB6	EPH receptor B6	Evidence at transcript level	Elevated in brain
EPOP	Elongin BC and polycomb repressive complex 2 associated protein	Evidence at protein level	Elevated in brain
ERAS	ES cell expressed Ras	Evidence at protein level	Elevated in brain
ERBB4	Erb-b2 receptor tyrosine kinase 4	Evidence at protein level	Elevated in brain
ERICH3	Glutamate rich 3	Evidence at protein level	Elevated in brain
ESPNL	Espin like	Evidence at protein level	Elevated in brain
ESS2	Ess-2 splicing factor homolog	Evidence at protein level	Elevated in brain
ESYT3	Extended synaptotagmin 3	Evidence at protein level	Elevated in brain
ETV1	ETS variant transcription factor 1	Evidence at protein level	Elevated in brain
EVI5L	Ecotropic viral integration site 5 like	Evidence at protein level	Elevated in brain
EXPH5	Exophilin 5	Evidence at protein level	Elevated in brain
EZHIP	EZH inhibitory protein	Evidence at protein level	Elevated in brain
FADS6	Fatty acid desaturase 6	Evidence at transcript level	Elevated in brain
FAIM2	Fas apoptotic inhibitory molecule 2	Evidence at protein level	Elevated in brain
FAM124A	Family with sequence similarity 124 member A	Evidence at protein level	Elevated in brain
FAM131A	Family with sequence similarity 131 member A	Evidence at protein level	Elevated in brain
FAM133A	Family with sequence similarity 133 member A	Evidence at protein level	Elevated in brain
FAM13C	Family with sequence similarity 13 member C	Evidence at protein level	Elevated in brain
FAM167A	Family with sequence similarity 167 member A	Evidence at protein level	Elevated in brain
FAM171A1	Family with sequence similarity 171 member A1	Evidence at protein level	Elevated in brain
FAM171A2	Family with sequence similarity 171 member A2	Evidence at protein level	Elevated in brain
FAM171B	Family with sequence similarity 171 member B	Evidence at protein level	Elevated in brain
FAM184B	Family with sequence similarity 184 member B	Evidence at protein level	Elevated in brain
FAM219A	Family with sequence similarity 219 member A	Evidence at protein level	Elevated in brain
FAM221A	Family with sequence similarity 221 member A	Evidence at protein level	Elevated in brain
FAM222A	Family with sequence similarity 222 member A	Evidence at protein level	Elevated in brain
FAM234B	Family with sequence similarity 234 member B	Evidence at protein level	Elevated in brain
FAM241B	Family with sequence similarity 241 member B	Evidence at protein level	Elevated in brain
FAM246C	Family with sequence similarity 246 member C (gene/pseudogene)	Evidence at transcript level	Elevated in brain
FAM43B	Family with sequence similarity 43 member B	Evidence at protein level	Elevated in brain
FAM86B1	Family with sequence similarity 86 member B1	Evidence at transcript level	Elevated in brain
FAM90A1	Family with sequence similarity 90 member A1	Evidence at protein level	Elevated in brain
FAT3	FAT atypical cadherin 3	Evidence at protein level	Elevated in brain
FBXO44	F-box protein 44	Evidence at protein level	Elevated in brain
FBXW7	F-box and WD repeat domain containing 7	Evidence at protein level	Elevated in brain
FCHO1	FCH and mu domain containing endocytic adaptor 1	Evidence at protein level	Elevated in brain
FEZF1	FEZ family zinc finger 1	Evidence at protein level	Elevated in brain
FGF13	Fibroblast growth factor 13	Evidence at protein level	Elevated in brain
FGF14	Fibroblast growth factor 14	Evidence at protein level	Elevated in brain
FGF20	Fibroblast growth factor 20	Evidence at protein level	Elevated in brain
FGF22	Fibroblast growth factor 22	Evidence at protein level	Elevated in brain
FGF5	Fibroblast growth factor 5	Evidence at protein level	Elevated in brain
FGF9	Fibroblast growth factor 9	Evidence at protein level	Elevated in brain
FGFBP3	Fibroblast growth factor binding protein 3	Evidence at protein level	Elevated in brain
FGFR3	Fibroblast growth factor receptor 3	Evidence at protein level	Elevated in brain
FKBP1B	FKBP prolyl isomerase 1B	Evidence at protein level	Elevated in brain
FLRT1	Fibronectin leucine rich transmembrane protein 1	Evidence at transcript level	Elevated in brain
FLT3	Fms related receptor tyrosine kinase 3	Evidence at protein level	Elevated in brain
FMN2	Formin 2	Evidence at protein level	Elevated in brain
FNDC10	Fibronectin type III domain containing 10	Evidence at protein level	Elevated in brain
FOXD4	Forkhead box D4	Evidence at protein level	Elevated in brain
FOXD4L1	Forkhead box D4 like 1	Evidence at protein level	Elevated in brain
FOXD4L6	Forkhead box D4 like 6	Evidence at protein level	Elevated in brain
FOXH1	Forkhead box H1	Evidence at protein level	Elevated in brain
FREM3	FRAS1 related extracellular matrix 3	Evidence at protein level	Elevated in brain
FRMD5	FERM domain containing 5	Evidence at protein level	Elevated in brain
FRMPD3	FERM and PDZ domain containing 3	Evidence at protein level	Elevated in brain
FRRS1L	Ferric chelate reductase 1 like	Evidence at protein level	Elevated in brain
FRS3	Fibroblast growth factor receptor substrate 3	Evidence at protein level	Elevated in brain
FZD9	Frizzled class receptor 9	Evidence at protein level	Elevated in brain
GAB2	GRB2 associated binding protein 2	Evidence at protein level	Elevated in brain
GABRB1	Gamma-aminobutyric acid type A receptor subunit beta1	Evidence at protein level	Elevated in brain
GABRB3	Gamma-aminobutyric acid type A receptor subunit beta3	Evidence at protein level	Elevated in brain
GABRE	Gamma-aminobutyric acid type A receptor subunit epsilon	Evidence at protein level	Elevated in brain
GAL3ST3	Galactose-3-O-sulfotransferase 3	Evidence at protein level	Elevated in brain
GALNT13	Polypeptide N-acetylgalactosaminyltransferase 13	Evidence at protein level	Elevated in brain
GALNT17	Polypeptide N-acetylgalactosaminyltransferase 17	Evidence at protein level	Elevated in brain
GALNTL6	Polypeptide N-acetylgalactosaminyltransferase like 6	Evidence at transcript level	Elevated in brain
GCK	Glucokinase	Evidence at protein level	Elevated in brain
GCSAML	Germinal center associated signaling and motility like	Evidence at protein level	Elevated in brain
GCSH	Glycine cleavage system protein H	Evidence at protein level	Elevated in brain
GDAP1	Ganglioside induced differentiation associated protein 1	Evidence at protein level	Elevated in brain
GDI1	GDP dissociation inhibitor 1	Evidence at protein level	Elevated in brain
GDPD1	Glycerophosphodiester phosphodiesterase domain containing 1	Evidence at protein level	Elevated in brain
GFOD2	Glucose-fructose oxidoreductase domain containing 2	Evidence at protein level	Elevated in brain
GIT1	GIT ArfGAP 1	Evidence at protein level	Elevated in brain
GJB6	Gap junction protein beta 6	Evidence at protein level	Elevated in brain
GLB1L3	Galactosidase beta 1 like 3	Evidence at protein level	Elevated in brain
GLCE	Glucuronic acid epimerase	Evidence at protein level	Elevated in brain
GLDN	Gliomedin	Evidence at protein level	Elevated in brain
GLRB	Glycine receptor beta	Evidence at protein level	Elevated in brain
GMFB	Glia maturation factor beta	Evidence at protein level	Elevated in brain
GNAI1	G protein subunit alpha i1	Evidence at protein level	Elevated in brain
GNAL	G protein subunit alpha L	Evidence at protein level	Elevated in brain
GNAO1	G protein subunit alpha o1	Evidence at protein level	Elevated in brain
GNAZ	G protein subunit alpha z	Evidence at protein level	Elevated in brain
GNG2	G protein subunit gamma 2	Evidence at protein level	Elevated in brain
GNG4	G protein subunit gamma 4	Evidence at protein level	Elevated in brain
GNG8	G protein subunit gamma 8	Evidence at protein level	Elevated in brain
GOLGA7B	Golgin A7 family member B	Evidence at protein level	Elevated in brain
GP6	Glycoprotein VI platelet	Evidence at protein level	Elevated in brain
GPC5	Glypican 5	Evidence at protein level	Elevated in brain
GPHN	Gephyrin	Evidence at protein level	Elevated in brain
GPIHBP1	Glycosylphosphatidylinositol anchored high density lipoprotein binding protein 1	Evidence at protein level	Elevated in brain
GPR12	G protein-coupled receptor 12	Evidence at protein level	Elevated in brain
GPR149	G protein-coupled receptor 149	Evidence at protein level	Elevated in brain
GPR150	G protein-coupled receptor 150	Evidence at protein level	Elevated in brain
GPR162	G protein-coupled receptor 162	Evidence at protein level	Elevated in brain
GPR17	G protein-coupled receptor 17	Evidence at protein level	Elevated in brain
GPR173	G protein-coupled receptor 173	Evidence at protein level	Elevated in brain
GPR176	G protein-coupled receptor 176	Evidence at protein level	Elevated in brain
GPR19	G protein-coupled receptor 19	Evidence at protein level	Elevated in brain
GPR21	G protein-coupled receptor 21	Evidence at transcript level	Elevated in brain
GPR22	G protein-coupled receptor 22	Evidence at transcript level	Elevated in brain
GPR27	G protein-coupled receptor 27	Evidence at protein level	Elevated in brain
GPR45	G protein-coupled receptor 45	Evidence at protein level	Elevated in brain
GPR55	G protein-coupled receptor 55	Evidence at protein level	Elevated in brain
GPR61	G protein-coupled receptor 61	Evidence at protein level	Elevated in brain
GPR75	G protein-coupled receptor 75	Evidence at protein level	Elevated in brain
GPRASP1	G protein-coupled receptor associated sorting protein 1	Evidence at protein level	Elevated in brain
GPRC5B	G protein-coupled receptor class C group 5 member B	Evidence at protein level	Elevated in brain
GPRIN1	G protein regulated inducer of neurite outgrowth 1	Evidence at protein level	Elevated in brain
GPRIN3	GPRIN family member 3	Evidence at protein level	Elevated in brain
GPSM1	G protein signaling modulator 1	Evidence at protein level	Elevated in brain
GRIA3	Glutamate ionotropic receptor AMPA type subunit 3	Evidence at protein level	Elevated in brain
GRID1	Glutamate ionotropic receptor delta type subunit 1	Evidence at protein level	Elevated in brain
GRID2IP	Grid2 interacting protein	Evidence at protein level	Elevated in brain
GRIK3	Glutamate ionotropic receptor kainate type subunit 3	Evidence at protein level	Elevated in brain
GRIK4	Glutamate ionotropic receptor kainate type subunit 4	Evidence at protein level	Elevated in brain
GRIK5	Glutamate ionotropic receptor kainate type subunit 5	Evidence at protein level	Elevated in brain
GRIN2D	Glutamate ionotropic receptor NMDA type subunit 2D	Evidence at protein level	Elevated in brain
GRM7	Glutamate metabotropic receptor 7	Evidence at protein level	Elevated in brain
GRP	Gastrin releasing peptide	Evidence at protein level	Elevated in brain
GUK1	Guanylate kinase 1	Evidence at protein level	Elevated in brain
H2AC25	H2A clustered histone 25	Evidence at protein level	Elevated in brain
H2BC26	H2B clustered histone 26	Evidence at protein level	Elevated in brain
H3C14	H3 clustered histone 14	Evidence at protein level	Elevated in brain
HABP4	Hyaluronan binding protein 4	Evidence at protein level	Elevated in brain
HAGHL	Hydroxyacylglutathione hydrolase like	Evidence at protein level	Elevated in brain
HAP1	Huntingtin associated protein 1	Evidence at protein level	Elevated in brain
HCN3	Hyperpolarization activated cyclic nucleotide gated potassium channel 3	Evidence at protein level	Elevated in brain
HDAC11	Histone deacetylase 11	Evidence at protein level	Elevated in brain
HDC	Histidine decarboxylase	Evidence at protein level	Elevated in brain
HECTD4	HECT domain E3 ubiquitin protein ligase 4	Evidence at transcript level	Elevated in brain
HECW1	HECT, C2 and WW domain containing E3 ubiquitin protein ligase 1	Evidence at protein level	Elevated in brain
HEPACAM	Hepatic and glial cell adhesion molecule	Evidence at protein level	Elevated in brain
HES5	Hes family bHLH transcription factor 5	Evidence at protein level	Elevated in brain
HES6	Hes family bHLH transcription factor 6	Evidence at protein level	Elevated in brain
HES7	Hes family bHLH transcription factor 7	Evidence at protein level	Elevated in brain
HEY1	Hes related family bHLH transcription factor with YRPW motif 1	Evidence at protein level	Elevated in brain
HHIP	Hedgehog interacting protein	Evidence at protein level	Elevated in brain
HHIPL1	HHIP like 1	Evidence at protein level	Elevated in brain
HID1	HID1 domain containing	Evidence at protein level	Elevated in brain
HMGCLL1	3-hydroxymethyl-3-methylglutaryl-CoA lyase like 1	Evidence at protein level	Elevated in brain
HMX3	H6 family homeobox 3	Evidence at protein level	Elevated in brain
HOMER1	Homer scaffold protein 1	Evidence at protein level	Elevated in brain
HOXA4	Homeobox A4	Evidence at protein level	Elevated in brain
HOXB8	Homeobox B8	Evidence at protein level	Elevated in brain
HOXD1	Homeobox D1	Evidence at protein level	Elevated in brain
HPDL	4-hydroxyphenylpyruvate dioxygenase like	Evidence at protein level	Elevated in brain
HPSE2	Heparanase 2 (inactive)	Evidence at protein level	Elevated in brain
HR	HR lysine demethylase and nuclear receptor corepressor	Evidence at protein level	Elevated in brain
HS3ST5	Heparan sulfate-glucosamine 3-sulfotransferase 5	Evidence at protein level	Elevated in brain
HS6ST2	Heparan sulfate 6-O-sulfotransferase 2	Evidence at protein level	Elevated in brain
HSPA12A	Heat shock protein family A (Hsp70) member 12A	Evidence at protein level	Elevated in brain
HSPA2	Heat shock protein family A (Hsp70) member 2	Evidence at protein level	Elevated in brain
HTR1B	5-hydroxytryptamine receptor 1B	Evidence at protein level	Elevated in brain
HTR1E	5-hydroxytryptamine receptor 1E	Evidence at protein level	Elevated in brain
HTR3B	5-hydroxytryptamine receptor 3B	Evidence at protein level	Elevated in brain
ICA1L	Islet cell autoantigen 1 like	Evidence at protein level	Elevated in brain
IGDCC3	Immunoglobulin superfamily DCC subclass member 3	Evidence at protein level	Elevated in brain
IGIP	IgA inducing protein	Evidence at transcript level	Elevated in brain
IGSF11	Immunoglobulin superfamily member 11	Evidence at protein level	Elevated in brain
IGSF22	Immunoglobulin superfamily member 22	Evidence at protein level	Elevated in brain
IGSF8	Immunoglobulin superfamily member 8	Evidence at protein level	Elevated in brain
IL11	Interleukin 11	Evidence at protein level	Elevated in brain
IL16	Interleukin 16	Evidence at protein level	Elevated in brain
ILDR2	Immunoglobulin like domain containing receptor 2	Evidence at protein level	Elevated in brain
INPP5F	Inositol polyphosphate-5-phosphatase F	Evidence at protein level	Elevated in brain
INSM1	INSM transcriptional repressor 1	Evidence at protein level	Elevated in brain
INSM2	INSM transcriptional repressor 2	Evidence at protein level	Elevated in brain
INSYN1	Inhibitory synaptic factor 1	Evidence at protein level	Elevated in brain
INSYN2A	Inhibitory synaptic factor 2A	Evidence at protein level	Elevated in brain
INSYN2B	Inhibitory synaptic factor family member 2B	Evidence at protein level	Elevated in brain
IQCA1	IQ motif containing with AAA domain 1	Evidence at protein level	Elevated in brain
IQCJ-SCHIP1	IQCJ-SCHIP1 readthrough	Evidence at protein level	Elevated in brain
ISLR2	Immunoglobulin superfamily containing leucine rich repeat 2	Evidence at protein level	Elevated in brain
ITM2C	Integral membrane protein 2C	Evidence at protein level	Elevated in brain
ITPK1	Inositol-tetrakisphosphate 1-kinase	Evidence at protein level	Elevated in brain
ITPKA	Inositol-trisphosphate 3-kinase A	Evidence at protein level	Elevated in brain
ITPKB	Inositol-trisphosphate 3-kinase B	Evidence at protein level	Elevated in brain
ITPRID1	ITPR interacting domain containing 1	Evidence at protein level	Elevated in brain
JAKMIP2	Janus kinase and microtubule interacting protein 2	Evidence at protein level	Elevated in brain
JAKMIP3	Janus kinase and microtubule interacting protein 3	Evidence at protein level	Elevated in brain
JPH4	Junctophilin 4	Evidence at protein level	Elevated in brain
JPT2	Jupiter microtubule associated homolog 2	Evidence at protein level	Elevated in brain
KALRN	Kalirin RhoGEF kinase	Evidence at protein level	Elevated in brain
KANK4	KN motif and ankyrin repeat domains 4	Evidence at protein level	Elevated in brain
KAZN	Kazrin, periplakin interacting protein	Evidence at protein level	Elevated in brain
KBTBD11	Kelch repeat and BTB domain containing 11	Evidence at protein level	Elevated in brain
KCNA4	Potassium voltage-gated channel subfamily A member 4	Evidence at protein level	Elevated in brain
KCNAB1	Potassium voltage-gated channel subfamily A regulatory beta subunit 1	Evidence at protein level	Elevated in brain
KCNAB2	Potassium voltage-gated channel subfamily A regulatory beta subunit 2	Evidence at protein level	Elevated in brain
KCNB2	Potassium voltage-gated channel subfamily B member 2	Evidence at protein level	Elevated in brain
KCNC3	Potassium voltage-gated channel subfamily C member 3	Evidence at protein level	Elevated in brain
KCNC4	Potassium voltage-gated channel subfamily C member 4	Evidence at protein level	Elevated in brain
KCND1	Potassium voltage-gated channel subfamily D member 1	Evidence at protein level	Elevated in brain
KCND3	Potassium voltage-gated channel subfamily D member 3	Evidence at protein level	Elevated in brain
KCNE5	Potassium voltage-gated channel subfamily E regulatory subunit 5	Evidence at protein level	Elevated in brain
KCNG2	Potassium voltage-gated channel modifier subfamily G member 2	Evidence at protein level	Elevated in brain
KCNG3	Potassium voltage-gated channel modifier subfamily G member 3	Evidence at protein level	Elevated in brain
KCNH5	Potassium voltage-gated channel subfamily H member 5	Evidence at protein level	Elevated in brain
KCNH7	Potassium voltage-gated channel subfamily H member 7	Evidence at protein level	Elevated in brain
KCNIP2	Potassium voltage-gated channel interacting protein 2	Evidence at protein level	Elevated in brain
KCNIP3	Potassium voltage-gated channel interacting protein 3	Evidence at protein level	Elevated in brain
KCNIP4	Potassium voltage-gated channel interacting protein 4	Evidence at protein level	Elevated in brain
KCNJ10	Potassium inwardly rectifying channel subfamily J member 10	Evidence at protein level	Elevated in brain
KCNJ3	Potassium inwardly rectifying channel subfamily J member 3	Evidence at protein level	Elevated in brain
KCNJ6	Potassium inwardly rectifying channel subfamily J member 6	Evidence at protein level	Elevated in brain
KCNK1	Potassium two pore domain channel subfamily K member 1	Evidence at protein level	Elevated in brain
KCNK10	Potassium two pore domain channel subfamily K member 10	Evidence at protein level	Elevated in brain
KCNMB4	Potassium calcium-activated channel subfamily M regulatory beta subunit 4	Evidence at protein level	Elevated in brain
KCNN3	Potassium calcium-activated channel subfamily N member 3	Evidence at protein level	Elevated in brain
KCNQ5	Potassium voltage-gated channel subfamily Q member 5	Evidence at protein level	Elevated in brain
KCNS2	Potassium voltage-gated channel modifier subfamily S member 2	Evidence at protein level	Elevated in brain
KCNT1	Potassium sodium-activated channel subfamily T member 1	Evidence at protein level	Elevated in brain
KCTD16	Potassium channel tetramerization domain containing 16	Evidence at protein level	Elevated in brain
KCTD17	Potassium channel tetramerization domain containing 17	Evidence at protein level	Elevated in brain
KCTD2	Potassium channel tetramerization domain containing 2	Evidence at protein level	Elevated in brain
KHDC1	KH domain containing 1	Evidence at protein level	Elevated in brain
KHDC3L	KH domain containing 3 like, subcortical maternal complex member	Evidence at protein level	Elevated in brain
KHDRBS2	KH RNA binding domain containing, signal transduction associated 2	Evidence at protein level	Elevated in brain
KIAA0319	KIAA0319	Evidence at protein level	Elevated in brain
KIAA0408	KIAA0408	Evidence at protein level	Elevated in brain
KIAA0930	KIAA0930	Evidence at protein level	Elevated in brain
KIF1A	Kinesin family member 1A	Evidence at protein level	Elevated in brain
KIF21B	Kinesin family member 21B	Evidence at protein level	Elevated in brain
KIF25	Kinesin family member 25	Evidence at transcript level	Elevated in brain
KIF26B	Kinesin family member 26B	Evidence at protein level	Elevated in brain
KIF3A	Kinesin family member 3A	Evidence at protein level	Elevated in brain
KIF6	Kinesin family member 6	Evidence at protein level	Elevated in brain
KIFC2	Kinesin family member C2	Evidence at protein level	Elevated in brain
KLC1	Kinesin light chain 1	Evidence at protein level	Elevated in brain
KLC2	Kinesin light chain 2	Evidence at protein level	Elevated in brain
KLF16	KLF transcription factor 16	Evidence at protein level	Elevated in brain
KLHL2	Kelch like family member 2	Evidence at protein level	Elevated in brain
KLHL3	Kelch like family member 3	Evidence at protein level	Elevated in brain
KLHL4	Kelch like family member 4	Evidence at protein level	Elevated in brain
KLRC2	Killer cell lectin like receptor C2	Evidence at protein level	Elevated in brain
KNDC1	Kinase non-catalytic C-lobe domain containing 1	Evidence at protein level	Elevated in brain
KRT222	Keratin 222	Evidence at protein level	Elevated in brain
KRTAP5-1	Keratin associated protein 5-1	Evidence at protein level	Elevated in brain
KRTAP5-2	Keratin associated protein 5-2	Evidence at protein level	Elevated in brain
KSR2	Kinase suppressor of ras 2	Evidence at protein level	Elevated in brain
L1CAM	L1 cell adhesion molecule	Evidence at protein level	Elevated in brain
L3MBTL1	L3MBTL histone methyl-lysine binding protein 1	Evidence at protein level	Elevated in brain
LANCL1	LanC like glutathione S-transferase 1	Evidence at protein level	Elevated in brain
LARP6	La ribonucleoprotein 6, translational regulator	Evidence at protein level	Elevated in brain
LBHD2	LBH domain containing 2	Evidence at protein level	Elevated in brain
LCNL1	Lipocalin like 1	Evidence at transcript level	Elevated in brain
LDLRAD3	Low density lipoprotein receptor class A domain containing 3	Evidence at protein level	Elevated in brain
LDLRAP1	Low density lipoprotein receptor adaptor protein 1	Evidence at protein level	Elevated in brain
LHFPL1	LHFPL tetraspan subfamily member 1	Evidence at protein level	Elevated in brain
LHX6	LIM homeobox 6	Evidence at protein level	Elevated in brain
LHX8	LIM homeobox 8	Evidence at protein level	Elevated in brain
LILRB4	Leukocyte immunoglobulin like receptor B4	Evidence at protein level	Elevated in brain
LIN7B	Lin-7 homolog B, crumbs cell polarity complex component	Evidence at protein level	Elevated in brain
LINC00672	Long intergenic non-protein coding RNA 672	Evidence at transcript level	Elevated in brain
LINGO3	Leucine rich repeat and Ig domain containing 3	Evidence at protein level	Elevated in brain
LMO3	LIM domain only 3	Evidence at protein level	Elevated in brain
LMO4	LIM domain only 4	Evidence at protein level	Elevated in brain
LMTK3	Lemur tyrosine kinase 3	Evidence at protein level	Elevated in brain
LRFN1	Leucine rich repeat and fibronectin type III domain containing 1	Evidence at protein level	Elevated in brain
LRFN4	Leucine rich repeat and fibronectin type III domain containing 4	Evidence at protein level	Elevated in brain
LRFN5	Leucine rich repeat and fibronectin type III domain containing 5	Evidence at protein level	Elevated in brain
LRP1B	LDL receptor related protein 1B	Evidence at protein level	Elevated in brain
LRP3	LDL receptor related protein 3	Evidence at protein level	Elevated in brain
LRP4	LDL receptor related protein 4	Evidence at protein level	Elevated in brain
LRRC3B	Leucine rich repeat containing 3B	Evidence at protein level	Elevated in brain
LRRC4	Leucine rich repeat containing 4	Evidence at protein level	Elevated in brain
LRRC4B	Leucine rich repeat containing 4B	Evidence at protein level	Elevated in brain
LRRC55	Leucine rich repeat containing 55	Evidence at protein level	Elevated in brain
LRRC63	Leucine rich repeat containing 63	Evidence at transcript level	Elevated in brain
LRRC7	Leucine rich repeat containing 7	Evidence at protein level	Elevated in brain
LRRC75B	Leucine rich repeat containing 75B	Evidence at transcript level	Elevated in brain
LRRC8B	Leucine rich repeat containing 8 VRAC subunit B	Evidence at protein level	Elevated in brain
LRRN1	Leucine rich repeat neuronal 1	Evidence at protein level	Elevated in brain
LRRTM3	Leucine rich repeat transmembrane neuronal 3	Evidence at protein level	Elevated in brain
LSAMP	Limbic system associated membrane protein	Evidence at protein level	Elevated in brain
LY6G5C	Lymphocyte antigen 6 family member G5C	Evidence at protein level	Elevated in brain
LYNX1	Ly6/neurotoxin 1	Evidence at protein level	Elevated in brain
LZTS3	Leucine zipper tumor suppressor family member 3	Evidence at protein level	Elevated in brain
MADD	MAP kinase activating death domain	Evidence at protein level	Elevated in brain
MAGEC3	MAGE family member C3	Evidence at protein level	Elevated in brain
MAGED4	MAGE family member D4	Evidence at protein level	Elevated in brain
MAGED4B	MAGE family member D4B	Evidence at protein level	Elevated in brain
MAGEE2	MAGE family member E2	Evidence at transcript level	Elevated in brain
MAGI2	Membrane associated guanylate kinase, WW and PDZ domain containing 2	Evidence at protein level	Elevated in brain
MAMDC4	MAM domain containing 4	Evidence at protein level	Elevated in brain
MANEAL	Mannosidase endo-alpha like	Evidence at protein level	Elevated in brain
MANSC4	MANSC domain containing 4	Evidence at transcript level	Elevated in brain
MAP1LC3B2	Microtubule associated protein 1 light chain 3 beta 2	Evidence at protein level	Elevated in brain
MAP3K12	Mitogen-activated protein kinase kinase kinase 12	Evidence at protein level	Elevated in brain
MAP4	Microtubule associated protein 4	Evidence at protein level	Elevated in brain
MAP4K4	Mitogen-activated protein kinase kinase kinase kinase 4	Evidence at protein level	Elevated in brain
MAP6	Microtubule associated protein 6	Evidence at protein level	Elevated in brain
MAP7	Microtubule associated protein 7	Evidence at protein level	Elevated in brain
MAP7D2	MAP7 domain containing 2	Evidence at protein level	Elevated in brain
MAPK10	Mitogen-activated protein kinase 10	Evidence at protein level	Elevated in brain
MAPK11	Mitogen-activated protein kinase 11	Evidence at protein level	Elevated in brain
MAPK4	Mitogen-activated protein kinase 4	Evidence at protein level	Elevated in brain
MAPK8IP3	Mitogen-activated protein kinase 8 interacting protein 3	Evidence at protein level	Elevated in brain
MAPKBP1	Mitogen-activated protein kinase binding protein 1	Evidence at protein level	Elevated in brain
MAPRE2	Microtubule associated protein RP/EB family member 2	Evidence at protein level	Elevated in brain
MAPRE3	Microtubule associated protein RP/EB family member 3	Evidence at protein level	Elevated in brain
MAPT	Microtubule associated protein tau	Evidence at protein level	Elevated in brain
MARCKSL1	MARCKS like 1	Evidence at protein level	Elevated in brain
MAS1	MAS1 proto-oncogene, G protein-coupled receptor	Evidence at protein level	Elevated in brain
MAST3	Microtubule associated serine/threonine kinase 3	Evidence at protein level	Elevated in brain
MATCAP1	Microtubule associated tyrosine carboxypeptidase 1	Evidence at protein level	Elevated in brain
MATK	Megakaryocyte-associated tyrosine kinase	Evidence at protein level	Elevated in brain
MCF2	MCF.2 cell line derived transforming sequence	Evidence at protein level	Elevated in brain
MCF2L	MCF.2 cell line derived transforming sequence like	Evidence at protein level	Elevated in brain
MCHR1	Melanin concentrating hormone receptor 1	Evidence at protein level	Elevated in brain
MEGF10	Multiple EGF like domains 10	Evidence at protein level	Elevated in brain
MEGF11	Multiple EGF like domains 11	Evidence at protein level	Elevated in brain
MEIS3	Meis homeobox 3	Evidence at protein level	Elevated in brain
METRN	Meteorin, glial cell differentiation regulator	Evidence at protein level	Elevated in brain
MFSD13A	Major facilitator superfamily domain containing 13A	Evidence at protein level	Elevated in brain
MGAT3	Beta-1,4-mannosyl-glycoprotein 4-beta-N-acetylglucosaminyltransferase	Evidence at protein level	Elevated in brain
MGAT4C	MGAT4 family member C	Evidence at transcript level	Elevated in brain
MICU3	Mitochondrial calcium uptake family member 3	Evidence at protein level	Elevated in brain
MID1IP1	MID1 interacting protein 1	Evidence at protein level	Elevated in brain
MINAR1	Membrane integral NOTCH2 associated receptor 1	Evidence at protein level	Elevated in brain
MINDY4B	MINDY family member 4B	Evidence at transcript level	Elevated in brain
MISP3	MISP family member 3	Evidence at protein level	Elevated in brain
MLLT11	MLLT11 transcription factor 7 cofactor	Evidence at protein level	Elevated in brain
MMD2	Monocyte to macrophage differentiation associated 2	Evidence at protein level	Elevated in brain
MMP16	Matrix metallopeptidase 16	Evidence at protein level	Elevated in brain
MOAP1	Modulator of apoptosis 1	Evidence at protein level	Elevated in brain
MOB3B	MOB kinase activator 3B	Evidence at protein level	Elevated in brain
MORN1	MORN repeat containing 1	Evidence at protein level	Elevated in brain
MPP2	MAGUK p55 scaffold protein 2	Evidence at protein level	Elevated in brain
MPZ	Myelin protein zero	Evidence at protein level	Elevated in brain
MRAP2	Melanocortin 2 receptor accessory protein 2	Evidence at protein level	Elevated in brain
MRAS	Muscle RAS oncogene homolog	Evidence at protein level	Elevated in brain
MRO	Maestro	Evidence at transcript level	Elevated in brain
MSANTD1	Myb/SANT DNA binding domain containing 1	Evidence at transcript level	Elevated in brain
MT-ND2	Mitochondrially encoded NADH:ubiquinone oxidoreductase core subunit 2	Evidence at protein level	Elevated in brain
MTMR10	Myotubularin related protein 10	Evidence at protein level	Elevated in brain
MTMR7	Myotubularin related protein 7	Evidence at protein level	Elevated in brain
MTSS2	MTSS I-BAR domain containing 2	Evidence at protein level	Elevated in brain
MYH15	Myosin heavy chain 15	Evidence at protein level	Elevated in brain
MYO16	Myosin XVI	Evidence at protein level	Elevated in brain
MYO5A	Myosin VA	Evidence at protein level	Elevated in brain
MYRIP	Myosin VIIA and Rab interacting protein	Evidence at protein level	Elevated in brain
NACC2	NACC family member 2	Evidence at protein level	Elevated in brain
NALCN	Sodium leak channel, non-selective	Evidence at protein level	Elevated in brain
NALF1	NALCN channel auxiliary factor 1	Evidence at protein level	Elevated in brain
NAP1L3	Nucleosome assembly protein 1 like 3	Evidence at protein level	Elevated in brain
NAP1L5	Nucleosome assembly protein 1 like 5	Evidence at protein level	Elevated in brain
NAT14	N-acetyltransferase 14 (putative)	Evidence at protein level	Elevated in brain
NAV3	Neuron navigator 3	Evidence at protein level	Elevated in brain
NCALD	Neurocalcin delta	Evidence at protein level	Elevated in brain
NCAM1	Neural cell adhesion molecule 1	Evidence at protein level	Elevated in brain
NCAM2	Neural cell adhesion molecule 2	Evidence at protein level	Elevated in brain
NCR3LG1	Natural killer cell cytotoxicity receptor 3 ligand 1	Evidence at protein level	Elevated in brain
NCS1	Neuronal calcium sensor 1	Evidence at protein level	Elevated in brain
NDP	Norrin cystine knot growth factor NDP	Evidence at protein level	Elevated in brain
NDRG2	NDRG family member 2	Evidence at protein level	Elevated in brain
NDRG3	NDRG family member 3	Evidence at protein level	Elevated in brain
NDRG4	NDRG family member 4	Evidence at protein level	Elevated in brain
NDST3	N-deacetylase and N-sulfotransferase 3	Evidence at protein level	Elevated in brain
NECAP1	NECAP endocytosis associated 1	Evidence at protein level	Elevated in brain
NEGR1	Neuronal growth regulator 1	Evidence at protein level	Elevated in brain
NELL1	Neural EGFL like 1	Evidence at protein level	Elevated in brain
NELL2	Neural EGFL like 2	Evidence at protein level	Elevated in brain
NEURL1	Neuralized E3 ubiquitin protein ligase 1	Evidence at protein level	Elevated in brain
NEUROG2	Neurogenin 2	Evidence at protein level	Elevated in brain
NEXMIF	Neurite extension and migration factor	Evidence at protein level	Elevated in brain
NFASC	Neurofascin	Evidence at protein level	Elevated in brain
NGEF	Neuronal guanine nucleotide exchange factor	Evidence at protein level	Elevated in brain
NHLH1	Nescient helix-loop-helix 1	Evidence at protein level	Elevated in brain
NHSL2	NHS like 2	Evidence at protein level	Elevated in brain
NINJ2	Ninjurin 2	Evidence at protein level	Elevated in brain
NIPAL3	NIPA like domain containing 3	Evidence at protein level	Elevated in brain
NIPAL4	NIPA like domain containing 4	Evidence at protein level	Elevated in brain
NISCH	Nischarin	Evidence at protein level	Elevated in brain
NKAIN3	Sodium/potassium transporting ATPase interacting 3	Evidence at protein level	Elevated in brain
NKX6-1	NK6 homeobox 1	Evidence at protein level	Elevated in brain
NLGN1	Neuroligin 1	Evidence at protein level	Elevated in brain
NLGN2	Neuroligin 2	Evidence at protein level	Elevated in brain
NLGN3	Neuroligin 3	Evidence at protein level	Elevated in brain
NLGN4X	Neuroligin 4 X-linked	Evidence at protein level	Elevated in brain
NOG	Noggin	Evidence at protein level	Elevated in brain
NOVA1	NOVA alternative splicing regulator 1	Evidence at protein level	Elevated in brain
NOVA2	NOVA alternative splicing regulator 2	Evidence at protein level	Elevated in brain
NOXO1	NADPH oxidase organizer 1	Evidence at protein level	Elevated in brain
NPAS1	Neuronal PAS domain protein 1	Evidence at protein level	Elevated in brain
NPAS3	Neuronal PAS domain protein 3	Evidence at protein level	Elevated in brain
NPBWR1	Neuropeptides B and W receptor 1	Evidence at protein level	Elevated in brain
NPIPA1	Nuclear pore complex interacting protein family member A1	Evidence at protein level	Elevated in brain
NPIPA2	Nuclear pore complex interacting protein family member A2	Evidence at protein level	Elevated in brain
NPIPA3	Nuclear pore complex interacting protein family member A3	Evidence at protein level	Elevated in brain
NPIPA5	Nuclear pore complex interacting protein family member A5	Evidence at protein level	Elevated in brain
NPIPA8	Nuclear pore complex interacting protein family member A8	Evidence at protein level	Elevated in brain
NPIPA9	Nuclear pore complex interacting protein family, member A9	Evidence at protein level	Elevated in brain
NPIPA9	Nuclear pore complex interacting protein family, member A9	Evidence at protein level	Elevated in brain
NPM2	Nucleophosmin/nucleoplasmin 2	Evidence at protein level	Elevated in brain
NPPC	Natriuretic peptide C	Evidence at protein level	Elevated in brain
NPY2R	Neuropeptide Y receptor Y2	Evidence at protein level	Elevated in brain
NRBP2	Nuclear receptor binding protein 2	Evidence at protein level	Elevated in brain
NRCAM	Neuronal cell adhesion molecule	Evidence at protein level	Elevated in brain
NREP	Neuronal regeneration related protein	Evidence at protein level	Elevated in brain
NRG2	Neuregulin 2	Evidence at protein level	Elevated in brain
NRG3	Neuregulin 3	Evidence at protein level	Elevated in brain
NRIP3	Nuclear receptor interacting protein 3	Evidence at protein level	Elevated in brain
NRN1	Neuritin 1	Evidence at protein level	Elevated in brain
NRSN2	Neurensin 2	Evidence at protein level	Elevated in brain
NRXN3	Neurexin 3	Evidence at protein level	Elevated in brain
NSF	N-ethylmaleimide sensitive factor, vesicle fusing ATPase	Evidence at protein level	Elevated in brain
NSG1	Neuronal vesicle trafficking associated 1	Evidence at protein level	Elevated in brain
NT5M	5',3'-nucleotidase, mitochondrial	Evidence at protein level	Elevated in brain
NTM	Neurotrimin	Evidence at protein level	Elevated in brain
NTRK2	Neurotrophic receptor tyrosine kinase 2	Evidence at protein level	Elevated in brain
NTRK3	Neurotrophic receptor tyrosine kinase 3	Evidence at protein level	Elevated in brain
NUDT11	Nudix hydrolase 11	Evidence at protein level	Elevated in brain
NWD2	NACHT and WD repeat domain containing 2	Evidence at protein level	Elevated in brain
NXPH3	Neurexophilin 3	Evidence at protein level	Elevated in brain
NXPH4	Neurexophilin 4	Evidence at protein level	Elevated in brain
NYAP1	Neuronal tyrosine phosphorylated phosphoinositide-3-kinase adaptor 1	Evidence at protein level	Elevated in brain
OCM	Oncomodulin	Evidence at protein level	Elevated in brain
OLFM2	Olfactomedin 2	Evidence at protein level	Elevated in brain
OPN4	Opsin 4	Evidence at protein level	Elevated in brain
OPRD1	Opioid receptor delta 1	Evidence at protein level	Elevated in brain
OPRK1	Opioid receptor kappa 1	Evidence at protein level	Elevated in brain
OPRM1	Opioid receptor mu 1	Evidence at protein level	Elevated in brain
OR2H2	Olfactory receptor family 2 subfamily H member 2	Evidence at transcript level	Elevated in brain
OR2L2	Olfactory receptor family 2 subfamily L member 2	Evidence at transcript level	Elevated in brain
OR7A5	Olfactory receptor family 7 subfamily A member 5	Evidence at transcript level	Elevated in brain
OSTN	Osteocrin	Evidence at protein level	Elevated in brain
OTUD7A	OTU deubiquitinase 7A	Evidence at protein level	Elevated in brain
P2RX2	Purinergic receptor P2X 2	Evidence at protein level	Elevated in brain
P2RX7	Purinergic receptor P2X 7	Evidence at protein level	Elevated in brain
PAAF1	Proteasomal ATPase associated factor 1	Evidence at protein level	Elevated in brain
PABPC1L2A	Poly(A) binding protein cytoplasmic 1 like 2A	Evidence at protein level	Elevated in brain
PABPN1L	PABPN1 like, cytoplasmic	Evidence at protein level	Elevated in brain
PADI2	Peptidyl arginine deiminase 2	Evidence at protein level	Elevated in brain
PAGR1	PAXIP1 associated glutamate rich protein 1	Evidence at protein level	Elevated in brain
PAIP2B	Poly(A) binding protein interacting protein 2B	Evidence at protein level	Elevated in brain
PAK1	P21 (RAC1) activated kinase 1	Evidence at protein level	Elevated in brain
PAK3	P21 (RAC1) activated kinase 3	Evidence at protein level	Elevated in brain
PAK6	P21 (RAC1) activated kinase 6	Evidence at protein level	Elevated in brain
PALM	Paralemmin	Evidence at protein level	Elevated in brain
PAQR3	Progestin and adipoQ receptor family member 3	Evidence at protein level	Elevated in brain
PAQR4	Progestin and adipoQ receptor family member 4	Evidence at protein level	Elevated in brain
PAQR8	Progestin and adipoQ receptor family member 8	Evidence at protein level	Elevated in brain
PARD6A	Par-6 family cell polarity regulator alpha	Evidence at protein level	Elevated in brain
PAX3	Paired box 3	Evidence at protein level	Elevated in brain
PCBP3	Poly(rC) binding protein 3	Evidence at protein level	Elevated in brain
PCBP4	Poly(rC) binding protein 4	Evidence at protein level	Elevated in brain
PCDH11Y	Protocadherin 11 Y-linked	Evidence at protein level	Elevated in brain
PCDH17	Protocadherin 17	Evidence at protein level	Elevated in brain
PCDH19	Protocadherin 19	Evidence at protein level	Elevated in brain
PCDH20	Protocadherin 20	Evidence at protein level	Elevated in brain
PCDHA10	Protocadherin alpha 10	Evidence at protein level	Elevated in brain
PCDHA11	Protocadherin alpha 11	Evidence at protein level	Elevated in brain
PCDHA12	Protocadherin alpha 12	Evidence at protein level	Elevated in brain
PCDHA13	Protocadherin alpha 13	Evidence at protein level	Elevated in brain
PCDHA2	Protocadherin alpha 2	Evidence at protein level	Elevated in brain
PCDHA4	Protocadherin alpha 4	Evidence at protein level	Elevated in brain
PCDHA6	Protocadherin alpha 6	Evidence at protein level	Elevated in brain
PCDHA7	Protocadherin alpha 7	Evidence at protein level	Elevated in brain
PCDHA8	Protocadherin alpha 8	Evidence at protein level	Elevated in brain
PCDHB9	Protocadherin beta 9	Evidence at protein level	Elevated in brain
PCDHGA12	Protocadherin gamma subfamily A, 12	Evidence at protein level	Elevated in brain
PCDHGA3	Protocadherin gamma subfamily A, 3	Evidence at protein level	Elevated in brain
PCDHGA7	Protocadherin gamma subfamily A, 7	Evidence at protein level	Elevated in brain
PCDHGB6	Protocadherin gamma subfamily B, 6	Evidence at protein level	Elevated in brain
PCDHGC3	Protocadherin gamma subfamily C, 3	Evidence at protein level	Elevated in brain
PCNX2	Pecanex 2	Evidence at protein level	Elevated in brain
PCP4	Purkinje cell protein 4	Evidence at protein level	Elevated in brain
PCP4L1	Purkinje cell protein 4 like 1	Evidence at protein level	Elevated in brain
PCSK1	Proprotein convertase subtilisin/kexin type 1	Evidence at protein level	Elevated in brain
PCSK6	Proprotein convertase subtilisin/kexin type 6	Evidence at protein level	Elevated in brain
PCYT1B	Phosphate cytidylyltransferase 1B, choline	Evidence at protein level	Elevated in brain
PDE1C	Phosphodiesterase 1C	Evidence at protein level	Elevated in brain
PDE2A	Phosphodiesterase 2A	Evidence at protein level	Elevated in brain
PDXK	Pyridoxal kinase	Evidence at protein level	Elevated in brain
PELI3	Pellino E3 ubiquitin protein ligase family member 3	Evidence at protein level	Elevated in brain
PEX5L	Peroxisomal biogenesis factor 5 like	Evidence at protein level	Elevated in brain
PFN2	Profilin 2	Evidence at protein level	Elevated in brain
PGBD5	PiggyBac transposable element derived 5	Evidence at protein level	Elevated in brain
PGM2L1	Phosphoglucomutase 2 like 1	Evidence at protein level	Elevated in brain
PGP	Phosphoglycolate phosphatase	Evidence at protein level	Elevated in brain
PHACTR1	Phosphatase and actin regulator 1	Evidence at protein level	Elevated in brain
PHLPP1	PH domain and leucine rich repeat protein phosphatase 1	Evidence at protein level	Elevated in brain
PHYHIPL	Phytanoyl-CoA 2-hydroxylase interacting protein like	Evidence at protein level	Elevated in brain
PI4KA	Phosphatidylinositol 4-kinase alpha	Evidence at protein level	Elevated in brain
PIEZO2	Piezo type mechanosensitive ion channel component 2	Evidence at protein level	Elevated in brain
PIGZ	Phosphatidylinositol glycan anchor biosynthesis class Z	Evidence at protein level	Elevated in brain
PIN1	Peptidylprolyl cis/trans isomerase, NIMA-interacting 1	Evidence at protein level	Elevated in brain
PIP4K2A	Phosphatidylinositol-5-phosphate 4-kinase type 2 alpha	Evidence at protein level	Elevated in brain
PIP5K1C	Phosphatidylinositol-4-phosphate 5-kinase type 1 gamma	Evidence at protein level	Elevated in brain
PIRT	Phosphoinositide interacting regulator of transient receptor potential channels	Evidence at protein level	Elevated in brain
PITPNM3	PITPNM family member 3	Evidence at protein level	Elevated in brain
PITX3	Paired like homeodomain 3	Evidence at protein level	Elevated in brain
PKD1	Polycystin 1, transient receptor potential channel interacting	Evidence at protein level	Elevated in brain
PKIB	CAMP-dependent protein kinase inhibitor beta	Evidence at protein level	Elevated in brain
PLAAT3	Phospholipase A and acyltransferase 3	Evidence at protein level	Elevated in brain
PLCB1	Phospholipase C beta 1	Evidence at protein level	Elevated in brain
PLCB4	Phospholipase C beta 4	Evidence at protein level	Elevated in brain
PLCH2	Phospholipase C eta 2	Evidence at protein level	Elevated in brain
PLD4	Phospholipase D family member 4	Evidence at protein level	Elevated in brain
PLD6	Phospholipase D family member 6	Evidence at protein level	Elevated in brain
PLEKHB1	Pleckstrin homology domain containing B1	Evidence at protein level	Elevated in brain
PLEKHD1	Pleckstrin homology and coiled-coil domain containing D1	Evidence at protein level	Elevated in brain
PLEKHH1	Pleckstrin homology, MyTH4 and FERM domain containing H1	Evidence at protein level	Elevated in brain
PLEKHM2	Pleckstrin homology and RUN domain containing M2	Evidence at protein level	Elevated in brain
PLGLB1	Plasminogen like B1	Evidence at protein level	Elevated in brain
PLK5	Polo like kinase 5 (inactive)	Evidence at protein level	Elevated in brain
PLLP	Plasmolipin	Evidence at protein level	Elevated in brain
PLPPR2	Phospholipid phosphatase related 2	Evidence at protein level	Elevated in brain
PLPPR3	Phospholipid phosphatase related 3	Evidence at protein level	Elevated in brain
PLPPR5	Phospholipid phosphatase related 5	Evidence at protein level	Elevated in brain
PLXNB3	Plexin B3	Evidence at protein level	Elevated in brain
PNCK	Pregnancy up-regulated nonubiquitous CaM kinase	Evidence at protein level	Elevated in brain
PNLDC1	PARN like ribonuclease domain containing exonuclease 1	Evidence at protein level	Elevated in brain
PNMA3	PNMA family member 3	Evidence at protein level	Elevated in brain
PNMA6A	PNMA family member 6A	Evidence at protein level	Elevated in brain
PNMA8A	PNMA family member 8A	Evidence at protein level	Elevated in brain
PNMT	Phenylethanolamine N-methyltransferase	Evidence at protein level	Elevated in brain
PODXL2	Podocalyxin like 2	Evidence at protein level	Elevated in brain
POLB	DNA polymerase beta	Evidence at protein level	Elevated in brain
PON2	Paraoxonase 2	Evidence at protein level	Elevated in brain
POU6F1	POU class 6 homeobox 1	Evidence at protein level	Elevated in brain
POU6F2	POU class 6 homeobox 2	Evidence at protein level	Elevated in brain
PPFIA3	PTPRF interacting protein alpha 3	Evidence at protein level	Elevated in brain
PPIAL4H	Peptidylprolyl isomerase A like 4H	Evidence at protein level	Elevated in brain
PPIP5K1	Diphosphoinositol pentakisphosphate kinase 1	Evidence at protein level	Elevated in brain
PPM1E	Protein phosphatase, Mg2+/Mn2+ dependent 1E	Evidence at protein level	Elevated in brain
PPM1H	Protein phosphatase, Mg2+/Mn2+ dependent 1H	Evidence at protein level	Elevated in brain
PPP1R14A	Protein phosphatase 1 regulatory inhibitor subunit 14A	Evidence at protein level	Elevated in brain
PPP1R16B	Protein phosphatase 1 regulatory subunit 16B	Evidence at protein level	Elevated in brain
PPP1R3F	Protein phosphatase 1 regulatory subunit 3F	Evidence at protein level	Elevated in brain
PPP1R9B	Protein phosphatase 1 regulatory subunit 9B	Evidence at protein level	Elevated in brain
PPP2R2B	Protein phosphatase 2 regulatory subunit Bbeta	Evidence at protein level	Elevated in brain
PPP2R2C	Protein phosphatase 2 regulatory subunit Bgamma	Evidence at protein level	Elevated in brain
PPP3CA	Protein phosphatase 3 catalytic subunit alpha	Evidence at protein level	Elevated in brain
PPP3R1	Protein phosphatase 3 regulatory subunit B, alpha	Evidence at protein level	Elevated in brain
PPP4R4	Protein phosphatase 4 regulatory subunit 4	Evidence at protein level	Elevated in brain
PRAG1	PEAK1 related, kinase-activating pseudokinase 1	Evidence at protein level	Elevated in brain
PRIMA1	Proline rich membrane anchor 1	Evidence at protein level	Elevated in brain
PRKACB	Protein kinase cAMP-activated catalytic subunit beta	Evidence at protein level	Elevated in brain
PRKCA	Protein kinase C alpha	Evidence at protein level	Elevated in brain
PRKCB	Protein kinase C beta	Evidence at protein level	Elevated in brain
PRKCE	Protein kinase C epsilon	Evidence at protein level	Elevated in brain
PRKCZ	Protein kinase C zeta	Evidence at protein level	Elevated in brain
PRODH	Proline dehydrogenase 1	Evidence at protein level	Elevated in brain
PROKR2	Prokineticin receptor 2	Evidence at protein level	Elevated in brain
PRR3	Proline rich 3	Evidence at protein level	Elevated in brain
PRR5L	Proline rich 5 like	Evidence at protein level	Elevated in brain
PRR7	Proline rich 7, synaptic	Evidence at protein level	Elevated in brain
PRRG1	Proline rich and Gla domain 1	Evidence at protein level	Elevated in brain
PRRG3	Proline rich and Gla domain 3	Evidence at protein level	Elevated in brain
PRRT2	Proline rich transmembrane protein 2	Evidence at protein level	Elevated in brain
PRXL2B	Peroxiredoxin like 2B	Evidence at protein level	Elevated in brain
PSAT1	Phosphoserine aminotransferase 1	Evidence at protein level	Elevated in brain
PSD	Pleckstrin and Sec7 domain containing	Evidence at protein level	Elevated in brain
PSD3	Pleckstrin and Sec7 domain containing 3	Evidence at protein level	Elevated in brain
PTCHD1	Patched domain containing 1	Evidence at protein level	Elevated in brain
PTER	Phosphotriesterase related	Evidence at protein level	Elevated in brain
PTGDS	Prostaglandin D2 synthase	Evidence at protein level	Elevated in brain
PTH2	Parathyroid hormone 2	Evidence at protein level	Elevated in brain
PTK2B	Protein tyrosine kinase 2 beta	Evidence at protein level	Elevated in brain
PTPRD	Protein tyrosine phosphatase receptor type D	Evidence at protein level	Elevated in brain
PTPRN2	Protein tyrosine phosphatase receptor type N2	Evidence at protein level	Elevated in brain
PTPRO	Protein tyrosine phosphatase receptor type O	Evidence at protein level	Elevated in brain
PTPRR	Protein tyrosine phosphatase receptor type R	Evidence at protein level	Elevated in brain
PTPRT	Protein tyrosine phosphatase receptor type T	Evidence at protein level	Elevated in brain
PURG	Purine rich element binding protein G	Evidence at protein level	Elevated in brain
PVALB	Parvalbumin	Evidence at protein level	Elevated in brain
PXK	PX domain containing serine/threonine kinase like	Evidence at protein level	Elevated in brain
QKI	QKI, KH domain containing RNA binding	Evidence at protein level	Elevated in brain
QRFPR	Pyroglutamylated RFamide peptide receptor	Evidence at protein level	Elevated in brain
R3HDM1	R3H domain containing 1	Evidence at protein level	Elevated in brain
RAB11FIP4	RAB11 family interacting protein 4	Evidence at protein level	Elevated in brain
RAB15	RAB15, member RAS oncogene family	Evidence at protein level	Elevated in brain
RAB26	RAB26, member RAS oncogene family	Evidence at protein level	Elevated in brain
RAB33A	RAB33A, member RAS oncogene family	Evidence at protein level	Elevated in brain
RAB37	RAB37, member RAS oncogene family	Evidence at protein level	Elevated in brain
RAB39A	RAB39A, member RAS oncogene family	Evidence at protein level	Elevated in brain
RAB39B	RAB39B, member RAS oncogene family	Evidence at protein level	Elevated in brain
RAB3B	RAB3B, member RAS oncogene family	Evidence at protein level	Elevated in brain
RAB3C	RAB3C, member RAS oncogene family	Evidence at protein level	Elevated in brain
RAB40B	RAB40B, member RAS oncogene family	Evidence at protein level	Elevated in brain
RAB4B	RAB4B, member RAS oncogene family	Evidence at protein level	Elevated in brain
RAC3	Rac family small GTPase 3	Evidence at protein level	Elevated in brain
RADIL	Rap associating with DIL domain	Evidence at protein level	Elevated in brain
RADX	RPA1 related single stranded DNA binding protein, X-linked	Evidence at protein level	Elevated in brain
RALYL	RALY RNA binding protein like	Evidence at protein level	Elevated in brain
RANBP3L	RAN binding protein 3 like	Evidence at protein level	Elevated in brain
RAP1GAP	RAP1 GTPase activating protein	Evidence at protein level	Elevated in brain
RAP2A	RAP2A, member of RAS oncogene family	Evidence at protein level	Elevated in brain
RASGEF1A	RasGEF domain family member 1A	Evidence at protein level	Elevated in brain
RASGRP1	RAS guanyl releasing protein 1	Evidence at protein level	Elevated in brain
RASGRP3	RAS guanyl releasing protein 3	Evidence at protein level	Elevated in brain
RASL10B	RAS like family 10 member B	Evidence at protein level	Elevated in brain
RBFOX1	RNA binding fox-1 homolog 1	Evidence at protein level	Elevated in brain
RBFOX3	RNA binding fox-1 homolog 3	Evidence at protein level	Elevated in brain
RCOR2	REST corepressor 2	Evidence at protein level	Elevated in brain
REEP2	Receptor accessory protein 2	Evidence at protein level	Elevated in brain
RELL2	RELT like 2	Evidence at protein level	Elevated in brain
REM2	RRAD and GEM like GTPase 2	Evidence at protein level	Elevated in brain
RET	Ret proto-oncogene	Evidence at protein level	Elevated in brain
RFTN2	Raftlin family member 2	Evidence at protein level	Elevated in brain
RGS1	Regulator of G protein signaling 1	Evidence at protein level	Elevated in brain
RGS17	Regulator of G protein signaling 17	Evidence at protein level	Elevated in brain
RGS6	Regulator of G protein signaling 6	Evidence at protein level	Elevated in brain
RGS7BP	Regulator of G protein signaling 7 binding protein	Evidence at protein level	Elevated in brain
RHBDD2	Rhomboid domain containing 2	Evidence at protein level	Elevated in brain
RHBDL3	Rhomboid like 3	Evidence at protein level	Elevated in brain
RHBG	Rh family B glycoprotein	Evidence at protein level	Elevated in brain
RHEBL1	RHEB like 1	Evidence at protein level	Elevated in brain
RHOBTB2	Rho related BTB domain containing 2	Evidence at protein level	Elevated in brain
RHOXF1	Rhox homeobox family member 1	Evidence at protein level	Elevated in brain
RIMBP2	RIMS binding protein 2	Evidence at protein level	Elevated in brain
RIMKLA	Ribosomal modification protein rimK like family member A	Evidence at protein level	Elevated in brain
RIMS2	Regulating synaptic membrane exocytosis 2	Evidence at protein level	Elevated in brain
RIMS4	Regulating synaptic membrane exocytosis 4	Evidence at protein level	Elevated in brain
RND1	Rho family GTPase 1	Evidence at protein level	Elevated in brain
RND2	Rho family GTPase 2	Evidence at protein level	Elevated in brain
RNF144A	Ring finger protein 144A	Evidence at protein level	Elevated in brain
RNF157	Ring finger protein 157	Evidence at protein level	Elevated in brain
RNF175	Ring finger protein 175	Evidence at protein level	Elevated in brain
RNF182	Ring finger protein 182	Evidence at protein level	Elevated in brain
RNF208	Ring finger protein 208	Evidence at protein level	Elevated in brain
ROBO2	Roundabout guidance receptor 2	Evidence at protein level	Elevated in brain
RPE65	Retinoid isomerohydrolase RPE65	Evidence at protein level	Elevated in brain
RPS10-NUDT3	RPS10-NUDT3 readthrough	Evidence at protein level	Elevated in brain
RPS6KA4	Ribosomal protein S6 kinase A4	Evidence at protein level	Elevated in brain
RPS6KL1	Ribosomal protein S6 kinase like 1	Evidence at protein level	Elevated in brain
RSPO2	R-spondin 2	Evidence at protein level	Elevated in brain
RSPO4	R-spondin 4	Evidence at protein level	Elevated in brain
RTKN	Rhotekin	Evidence at protein level	Elevated in brain
RTL1	Retrotransposon Gag like 1	Evidence at protein level	Elevated in brain
RTL5	Retrotransposon Gag like 5	Evidence at protein level	Elevated in brain
RTN3	Reticulon 3	Evidence at protein level	Elevated in brain
RTN4RL1	Reticulon 4 receptor like 1	Evidence at protein level	Elevated in brain
RTP1	Receptor transporter protein 1	Evidence at protein level	Elevated in brain
RUFY2	RUN and FYVE domain containing 2	Evidence at protein level	Elevated in brain
RUFY4	RUN and FYVE domain containing 4	Evidence at protein level	Elevated in brain
RUNX1T1	RUNX1 partner transcriptional co-repressor 1	Evidence at protein level	Elevated in brain
RXFP1	Relaxin family peptide receptor 1	Evidence at protein level	Elevated in brain
RYR3	Ryanodine receptor 3	Evidence at protein level	Elevated in brain
S1PR5	Sphingosine-1-phosphate receptor 5	Evidence at protein level	Elevated in brain
SALL1	Spalt like transcription factor 1	Evidence at protein level	Elevated in brain
SALL2	Spalt like transcription factor 2	Evidence at protein level	Elevated in brain
SAMD10	Sterile alpha motif domain containing 10	Evidence at protein level	Elevated in brain
SAMD4A	Sterile alpha motif domain containing 4A	Evidence at protein level	Elevated in brain
SAPCD2	Suppressor APC domain containing 2	Evidence at protein level	Elevated in brain
SCAMP5	Secretory carrier membrane protein 5	Evidence at protein level	Elevated in brain
SCD	Stearoyl-CoA desaturase	Evidence at protein level	Elevated in brain
SCD5	Stearoyl-CoA desaturase 5	Evidence at protein level	Elevated in brain
SCG3	Secretogranin III	Evidence at protein level	Elevated in brain
SCG5	Secretogranin V	Evidence at protein level	Elevated in brain
SCGN	Secretagogin, EF-hand calcium binding protein	Evidence at protein level	Elevated in brain
SCN1A	Sodium voltage-gated channel alpha subunit 1	Evidence at protein level	Elevated in brain
SCN1B	Sodium voltage-gated channel beta subunit 1	Evidence at protein level	Elevated in brain
SCN2B	Sodium voltage-gated channel beta subunit 2	Evidence at protein level	Elevated in brain
SCN3A	Sodium voltage-gated channel alpha subunit 3	Evidence at protein level	Elevated in brain
SCN3B	Sodium voltage-gated channel beta subunit 3	Evidence at protein level	Elevated in brain
SCN4B	Sodium voltage-gated channel beta subunit 4	Evidence at protein level	Elevated in brain
SCN9A	Sodium voltage-gated channel alpha subunit 9	Evidence at protein level	Elevated in brain
SCNN1D	Sodium channel epithelial 1 subunit delta	Evidence at protein level	Elevated in brain
SCRN1	Secernin 1	Evidence at protein level	Elevated in brain
SCX	Scleraxis bHLH transcription factor	Evidence at protein level	Elevated in brain
SEC61A2	SEC61 translocon subunit alpha 2	Evidence at protein level	Elevated in brain
SEMA3B	Semaphorin 3B	Evidence at protein level	Elevated in brain
SEMA4D	Semaphorin 4D	Evidence at protein level	Elevated in brain
SEMA5B	Semaphorin 5B	Evidence at protein level	Elevated in brain
SEMA6A	Semaphorin 6A	Evidence at protein level	Elevated in brain
SEMA6B	Semaphorin 6B	Evidence at protein level	Elevated in brain
SEMA7A	Semaphorin 7A (John Milton Hagen blood group)	Evidence at protein level	Elevated in brain
SEPTIN5	Septin 5	Evidence at protein level	Elevated in brain
SERP2	Stress associated endoplasmic reticulum protein family member 2	Evidence at protein level	Elevated in brain
SERTM1	Serine rich and transmembrane domain containing 1	Evidence at protein level	Elevated in brain
SEZ6L2	Seizure related 6 homolog like 2	Evidence at protein level	Elevated in brain
SFI1	SFI1 centrin binding protein	Evidence at protein level	Elevated in brain
SFXN5	Sideroflexin 5	Evidence at protein level	Elevated in brain
SGSM1	Small G protein signaling modulator 1	Evidence at protein level	Elevated in brain
SGTB	Small glutamine rich tetratricopeptide repeat co-chaperone beta	Evidence at protein level	Elevated in brain
SH2D5	SH2 domain containing 5	Evidence at protein level	Elevated in brain
SH3GL3	SH3 domain containing GRB2 like 3, endophilin A3	Evidence at protein level	Elevated in brain
SHANK2	SH3 and multiple ankyrin repeat domains 2	Evidence at protein level	Elevated in brain
SHISA6	Shisa family member 6	Evidence at protein level	Elevated in brain
SHISA9	Shisa family member 9	Evidence at protein level	Elevated in brain
SHISAL1	Shisa like 1	Evidence at protein level	Elevated in brain
SHISAL2A	Shisa like 2A	Evidence at protein level	Elevated in brain
SIAH3	Siah E3 ubiquitin protein ligase family member 3	Evidence at protein level	Elevated in brain
SIGLEC8	Sialic acid binding Ig like lectin 8	Evidence at protein level	Elevated in brain
SIRPA	Signal regulatory protein alpha	Evidence at protein level	Elevated in brain
SIX3	SIX homeobox 3	Evidence at protein level	Elevated in brain
SKI	SKI proto-oncogene	Evidence at protein level	Elevated in brain
SLC10A4	Solute carrier family 10 member 4	Evidence at protein level	Elevated in brain
SLC12A5	Solute carrier family 12 member 5	Evidence at protein level	Elevated in brain
SLC14A1	Solute carrier family 14 member 1 (Kidd blood group)	Evidence at protein level	Elevated in brain
SLC16A8	Solute carrier family 16 member 8	Evidence at protein level	Elevated in brain
SLC17A6	Solute carrier family 17 member 6	Evidence at protein level	Elevated in brain
SLC18A2	Solute carrier family 18 member A2	Evidence at protein level	Elevated in brain
SLC1A4	Solute carrier family 1 member 4	Evidence at protein level	Elevated in brain
SLC22A31	Solute carrier family 22 member 31	Evidence at protein level	Elevated in brain
SLC24A2	Solute carrier family 24 member 2	Evidence at protein level	Elevated in brain
SLC25A22	Solute carrier family 25 member 22	Evidence at protein level	Elevated in brain
SLC25A41	Solute carrier family 25 member 41	Evidence at protein level	Elevated in brain
SLC25A48	Solute carrier family 25 member 48	Evidence at protein level	Elevated in brain
SLC25A53	Solute carrier family 25 member 53	Evidence at protein level	Elevated in brain
SLC29A4	Solute carrier family 29 member 4	Evidence at protein level	Elevated in brain
SLC2A13	Solute carrier family 2 member 13	Evidence at protein level	Elevated in brain
SLC2A6	Solute carrier family 2 member 6	Evidence at protein level	Elevated in brain
SLC38A8	Solute carrier family 38 member 8	Evidence at protein level	Elevated in brain
SLC39A10	Solute carrier family 39 member 10	Evidence at protein level	Elevated in brain
SLC44A1	Solute carrier family 44 member 1	Evidence at protein level	Elevated in brain
SLC45A1	Solute carrier family 45 member 1	Evidence at protein level	Elevated in brain
SLC48A1	Solute carrier family 48 member 1	Evidence at protein level	Elevated in brain
SLC5A7	Solute carrier family 5 member 7	Evidence at protein level	Elevated in brain
SLC6A15	Solute carrier family 6 member 15	Evidence at protein level	Elevated in brain
SLC6A9	Solute carrier family 6 member 9	Evidence at protein level	Elevated in brain
SLC7A11	Solute carrier family 7 member 11	Evidence at protein level	Elevated in brain
SLC9A6	Solute carrier family 9 member A6	Evidence at protein level	Elevated in brain
[truncated: 13,332 more rows]

## Sheet: mirDIP 30e
Gene Symbol	Uniprot	Pseudogene	MicroRNA	Integrated Score	Number of Sources	Score Class	Sources
ANKRA2	Q9H9E1		hsa-miR-30e-5p	0.89995	13	Very High	CoMeTa|Cupid|DIANA|MBStar|MirAncesTar|miranda_May_2021|mirbase|miRDB_v6|miRTar2GO|MirTar2|mirzag|PACCMIT|TargetScan_v7_2
PTPN13	Q12923		hsa-miR-30e-5p	0.897767	15	Very High	CoMeTa|Cupid|DIANA|MBStar|MirAncesTar|miranda_May_2021|mirbase|miRDB_v6|mirmap_May_2021|MiRNATIP|miRTar2GO|MirTar2|mirzag|PACCMIT|TargetScan_v7_2
RARG	P13631		hsa-miR-30e-5p	0.897558	13	Very High	CoMeTa|Cupid|DIANA|MBStar|MirAncesTar|miranda_May_2021|miRDB_v6|MiRNATIP|miRTar2GO|MirTar2|mirzag|PACCMIT|TargetScan_v7_2
KLHL28	Q9NXS3		hsa-miR-30e-5p	0.896601	15	Very High	CoMeTa|Cupid|MBStar|MirAncesTar|miranda_May_2021|miRDB_v6|mirmap_May_2021|MiRNATIP|MirSNPInTarget|miRTar2GO|MirTar2|mirzag|MultiMiTar|PACCMIT|TargetScan_v7_2
PIP4K2A	P48426		hsa-miR-30e-5p	0.895404	13	Very High	CoMeTa|Cupid|DIANA|MBStar|MirAncesTar|miranda_May_2021|miRDB_v6|MiRNATIP|miRTar2GO|MirTar2|mirzag|PACCMIT|TargetScan_v7_2
SCN2A	Q99250		hsa-miR-30e-5p	0.89454	16	Very High	bitargeting_May_2021|CoMeTa|Cupid|DIANA|MBStar|MirAncesTar|miranda_May_2021|mirbase|miRDB_v6|mirmap_May_2021|MiRNATIP|MirTar2|mirzag|PACCMIT|RNA22|TargetScan_v7_2
PPARGC1B	Q86YN6		hsa-miR-30e-5p	0.891007	17	Very High	bitargeting_May_2021|CoMeTa|Cupid|DIANA|MBStar|MirAncesTar|miranda_May_2021|mirbase|miRDB_v6|mirmap_May_2021|MiRNATIP|miRTar2GO|MirTar2|mirzag|PACCMIT|RNA22|TargetScan_v7_2
EED	O75530		hsa-miR-30e-5p	0.888516	13	Very High	CoMeTa|Cupid|DIANA|MBStar|MirAncesTar|miranda_May_2021|mirbase|miRDB_v6|MiRNATIP|MirTar2|mirzag|PACCMIT|TargetScan_v7_2
TWF1	Q12792		hsa-miR-30e-5p	0.888289	13	Very High	CoMeTa|Cupid|DIANA|MBStar|MirAncesTar|miranda_May_2021|miRDB_v6|MiRNATIP|miRTar2GO|MirTar2|mirzag|PACCMIT|TargetScan_v7_2
TNRC6A	Q8NDV7		hsa-miR-30e-5p	0.887165	14	Very High	bitargeting_May_2021|Cupid|DIANA|MBStar|MirAncesTar|miranda_May_2021|mirbase|MiRNATIP|MirSNPInTarget|miRTar2GO|MirTar2|mirzag|PACCMIT|TargetScan_v7_2
MKRN3	Q13064		hsa-miR-30e-5p	0.886626	13	Very High	bitargeting_May_2021|CoMeTa|Cupid|MirAncesTar|miranda_May_2021|mirbase|miRDB_v6|miRTar2GO|MirTar2|mirzag|PACCMIT|PITA_May_2021|TargetScan_v7_2
TENT2	Q6PIY7		hsa-miR-30e-5p	0.886531	14	Very High	CoMeTa|Cupid|DIANA|MBStar|MirAncesTar|miranda_May_2021|mirbase|miRDB_v6|MiRNATIP|MirSNPInTarget|MirTar2|mirzag|PACCMIT|TargetScan_v7_2
DESI2	Q9BSY9		hsa-miR-30e-5p	0.886139	15	Very High	bitargeting_May_2021|CoMeTa|Cupid|DIANA|MBStar|MirAncesTar|miranda_May_2021|miRDB_v6|mirmap_May_2021|MiRNATIP|miRTar2GO|MirTar2|mirzag|PACCMIT|TargetScan_v7_2
GALNT7	Q86SF2		hsa-miR-30e-5p	0.886094	16	Very High	CoMeTa|Cupid|DIANA|MBStar|MirAncesTar|miranda_May_2021|miRDB_v6|mirmap_May_2021|MiRNATIP|MirSNPInTarget|miRTar2GO|MirTar2|mirzag|PACCMIT|RNA22|TargetScan_v7_2
B3GNT5	Q9BYG0		hsa-miR-30e-5p	0.885802	14	Very High	Cupid|DIANA|MBStar|MirAncesTar|miranda_May_2021|miRDB_v6|MiRNATIP|MirSNPInTarget|miRTar2GO|MirTar2|mirzag|MultiMiTar|PACCMIT|TargetScan_v7_2
CCNE2	O96020		hsa-miR-30e-5p	0.884893	13	Very High	CoMeTa|Cupid|DIANA|MBStar|MirAncesTar|miranda_May_2021|miRDB_v6|MiRNATIP|miRTar2GO|MirTar2|mirzag|PACCMIT|TargetScan_v7_2
NEDD4	P46934		hsa-miR-30e-5p	0.883428	15	Very High	CoMeTa|Cupid|DIANA|MBStar|MirAncesTar|miranda_May_2021|miRDB_v6|MiRNATIP|MirSNPInTarget|miRTar2GO|MirTar2|mirzag|MultiMiTar|PACCMIT|TargetScan_v7_2
MIER3	Q7Z3K6		hsa-miR-30e-5p	0.883341	16	Very High	bitargeting_May_2021|Cupid|DIANA|MBStar|MirAncesTar|miranda_May_2021|miRDB_v6|mirmap_May_2021|MiRNATIP|miRTar2GO|MirTar2|mirzag|MultiMiTar|PACCMIT|RNA22|TargetScan_v7_2
ZNRF1	Q8ND25		hsa-miR-30e-5p	0.883291	14	Very High	bitargeting_May_2021|Cupid|DIANA|MirAncesTar|miranda_May_2021|mirbase|miRDB_v6|mirmap_May_2021|MiRNATIP|miRTar2GO|MirTar2|mirzag|PACCMIT|TargetScan_v7_2
LRRC17	Q8N6Y2		hsa-miR-30e-5p	0.873578	12	Very High	CoMeTa|Cupid|DIANA|MirAncesTar|miranda_May_2021|mirbase|miRDB_v6|MiRNATIP|MirTar2|mirzag|PACCMIT|TargetScan_v7_2
PTGFRN	Q9P2B2		hsa-miR-30e-5p	0.872803	13	Very High	Cupid|DIANA|MBStar|MirAncesTar|miranda_May_2021|miRDB_v6|MiRNATIP|MirSNPInTarget|miRTar2GO|MirTar2|mirzag|PACCMIT|TargetScan_v7_2
PTP4A1	Q93096		hsa-miR-30e-5p	0.871995	13	Very High	CoMeTa|Cupid|DIANA|MBStar|MirAncesTar|miranda_May_2021|mirmap_May_2021|MiRNATIP|miRTar2GO|MirTar2|mirzag|PACCMIT|TargetScan_v7_2
CHD1	O14646		hsa-miR-30e-5p	0.87194	13	Very High	CoMeTa|Cupid|MBStar|MirAncesTar|miranda_May_2021|miRDB_v6|MiRNATIP|miRTar2GO|MirTar2|mirzag|PACCMIT|RNA22|TargetScan_v7_2
NT5E	P21589		hsa-miR-30e-5p	0.871194	13	Very High	CoMeTa|Cupid|DIANA|MBStar|MirAncesTar|miranda_May_2021|miRDB_v6|MiRNATIP|miRTar2GO|MirTar2|mirzag|PACCMIT|TargetScan_v7_2
RASA1	P20936		hsa-miR-30e-5p	0.870962	13	Very High	CoMeTa|Cupid|DIANA|MirAncesTar|miranda_May_2021|mirbase|miRDB_v6|MiRNATIP|miRTar2GO|MirTar2|mirzag|PACCMIT|TargetScan_v7_2
LRRC8D	Q7L1W4		hsa-miR-30e-5p	0.870812	15	Very High	CoMeTa|Cupid|DIANA|MBStar|MirAncesTar|miranda_May_2021|mirbase|miRDB_v6|MiRNATIP|MirSNPInTarget|miRTar2GO|MirTar2|mirzag|PACCMIT|TargetScan_v7_2
RFX6	Q8HWS3		hsa-miR-30e-5p	0.870594	11	Very High	Cupid|DIANA|MBStar|MirAncesTar|miranda_May_2021|mirbase|miRDB_v6|MirTar2|mirzag|PACCMIT|TargetScan_v7_2
PRDM1	O75626		hsa-miR-30e-5p	0.86887	14	Very High	CoMeTa|Cupid|DIANA|MBStar|MirAncesTar|miranda_May_2021|miRDB_v6|mirmap_May_2021|MiRNATIP|miRTar2GO|MirTar2|mirzag|PACCMIT|TargetScan_v7_2
NFIB	O00712		hsa-miR-30e-5p	0.868318	14	Very High	CoMeTa|Cupid|DIANA|MBStar|MirAncesTar|miranda_May_2021|miRDB_v6|MiRNATIP|miRTar2GO|MirTar2|mirzag|PACCMIT|RNA22|TargetScan_v7_2
NFAT5	O94916		hsa-miR-30e-5p	0.867397	15	Very High	CoMeTa|Cupid|DIANA|MBStar|MirAncesTar|miranda_May_2021|miRDB_v6|mirmap_May_2021|MiRNATIP|miRTar2GO|MirTar2|mirzag|MultiMiTar|PACCMIT|TargetScan_v7_2
PLAGL2	Q9UPG8		hsa-miR-30e-5p	0.867223	15	Very High	CoMeTa|Cupid|DIANA|MBStar|MirAncesTar|miranda_May_2021|miRDB_v6|MiRNATIP|MirSNPInTarget|miRTar2GO|MirTar2|mirzag|PACCMIT|RNA22|TargetScan_v7_2
CCNT2	O60583		hsa-miR-30e-5p	0.867051	15	Very High	CoMeTa|Cupid|DIANA|MBStar|MirAncesTar|miranda_May_2021|miRDB_v6|mirmap_May_2021|MiRNATIP|miRTar2GO|MirTar2|mirzag|PACCMIT|RNA22|TargetScan_v7_2
KLHL20	Q9Y2M5		hsa-miR-30e-5p	0.866202	12	Very High	CoMeTa|Cupid|DIANA|MBStar|MirAncesTar|miranda_May_2021|miRDB_v6|MiRNATIP|miRTar2GO|MirTar2|mirzag|TargetScan_v7_2
BRWD1	Q9NSI6		hsa-miR-30e-5p	0.865099	14	Very High	CoMeTa|Cupid|DIANA|MBStar|MirAncesTar|miranda_May_2021|miRDB_v6|MiRNATIP|miRTar2GO|MirTar2|mirzag|MultiMiTar|PACCMIT|TargetScan_v7_2
FAM43A	Q8N2R8		hsa-miR-30e-5p	0.8624	12	Very High	Cupid|DIANA|MBStar|MirAncesTar|miranda_May_2021|miRDB_v6|mirmap_May_2021|miRTar2GO|MirTar2|mirzag|PACCMIT|TargetScan_v7_2
RFX7	Q2KHR2		hsa-miR-30e-5p	0.86168	15	Very High	CoMeTa|Cupid|DIANA|MBStar|MirAncesTar|miranda_May_2021|miRDB_v6|mirmap_May_2021|MiRNATIP|miRTar2GO|MirTar2|mirzag|PACCMIT|RNA22|TargetScan_v7_2
ELL2	O00472		hsa-miR-30e-5p	0.861555	17	Very High	CoMeTa|Cupid|DIANA|MBStar|MirAncesTar|miranda_May_2021|miRDB_v6|mirmap_May_2021|MiRNATIP|MirSNPInTarget|miRTar2GO|MirTar2|mirzag|MultiMiTar|PACCMIT|RNA22|TargetScan_v7_2
FAP	Q12884		hsa-miR-30e-5p	0.861549	13	Very High	CoMeTa|Cupid|DIANA|MBStar|MirAncesTar|miranda_May_2021|mirbase|miRDB_v6|miRTar2GO|MirTar2|mirzag|PACCMIT|TargetScan_v7_2
PDE7A	Q13946		hsa-miR-30e-5p	0.860529	12	Very High	bitargeting_May_2021|Cupid|DIANA|MBStar|MirAncesTar|miranda_May_2021|miRDB_v6|mirmap_May_2021|miRTar2GO|MirTar2|mirzag|TargetScan_v7_2
FZD3	Q9NPG1		hsa-miR-30e-5p	0.858524	12	Very High	CoMeTa|Cupid|DIANA|MBStar|MirAncesTar|miranda_May_2021|miRDB_v6|mirmap_May_2021|MiRNATIP|MirTar2|mirzag|TargetScan_v7_2
WDR82P1		Yes	hsa-miR-30e-5p	0.858019	12	Very High	CoMeTa|Cupid|DIANA|MBStar|MirAncesTar|MiRNATIP|MirSNPInTarget|miRTar2GO|MirTar2|mirzag|PACCMIT|TargetScan_v7_2
RAP1B	P61224		hsa-miR-30e-5p	0.856869	13	Very High	CoMeTa|Cupid|DIANA|MirAncesTar|miranda_May_2021|miRDB_v6|mirmap_May_2021|MiRNATIP|miRTar2GO|MirTar2|mirzag|PACCMIT|TargetScan_v7_2
FOXG1	P55316		hsa-miR-30e-5p	0.855104	14	Very High	bitargeting_May_2021|CoMeTa|Cupid|DIANA|MBStar|MirAncesTar|miranda_May_2021|mirbase|miRDB_v6|MiRNATIP|MirTar2|mirzag|PACCMIT|TargetScan_v7_2
UBE2J1	Q9Y385		hsa-miR-30e-5p	0.853817	12	Very High	CoMeTa|DIANA|MBStar|MirAncesTar|miranda_May_2021|miRDB_v6|MiRNATIP|miRTar2GO|MirTar2|mirzag|PACCMIT|TargetScan_v7_2
RAB32	Q13637		hsa-miR-30e-5p	0.852773	13	Very High	CoMeTa|Cupid|DIANA|MirAncesTar|miranda_May_2021|mirbase|miRDB_v6|MiRNATIP|miRTar2GO|MirTar2|mirzag|PACCMIT|TargetScan_v7_2
GNAI2	P04899		hsa-miR-30e-5p	0.852108	14	Very High	CoMeTa|Cupid|DIANA|MBStar|MirAncesTar|miranda_May_2021|mirbase|miRDB_v6|MiRNATIP|miRTar2GO|MirTar2|mirzag|PACCMIT|TargetScan_v7_2
SCN9A	Q15858		hsa-miR-30e-5p	0.851137	16	Very High	CoMeTa|Cupid|DIANA|MBStar|MirAncesTar|miranda_May_2021|mirbase|miRDB_v6|MiRNATIP|MirSNPInTarget|MirTar2|mirzag|MultiMiTar|RNA22|rnahybrid_May_2021|TargetScan_v7_2
RAD23B	P54727		hsa-miR-30e-5p	0.850983	13	Very High	CoMeTa|Cupid|DIANA|MBStar|MirAncesTar|miranda_May_2021|miRDB_v6|mirmap_May_2021|MiRNATIP|MirTar2|mirzag|PACCMIT|TargetScan_v7_2
CPSF6	Q16630		hsa-miR-30e-5p	0.85078	18	Very High	bitargeting_May_2021|CoMeTa|Cupid|DIANA|MBStar|MirAncesTar|miranda_May_2021|mirbase|miRDB_v6|mirmap_May_2021|MiRNATIP|MirSNPInTarget|miRTar2GO|MirTar2|mirzag|MultiMiTar|RNA22|TargetScan_v7_2
GABRB1	P18505		hsa-miR-30e-5p	0.850493	11	Very High	CoMeTa|DIANA|MBStar|MirAncesTar|miranda_May_2021|mirbase|miRDB_v6|MirTar2|mirzag|PACCMIT|TargetScan_v7_2
TAOK1	Q7L7X3		hsa-miR-30e-5p	0.850484	15	Very High	bitargeting_May_2021|CoMeTa|Cupid|DIANA|MBStar|MirAncesTar|miranda_May_2021|miRDB_v6|MiRNATIP|MirSNPInTarget|miRTar2GO|MirTar2|mirzag|PACCMIT|TargetScan_v7_2
SRSF7	Q16629		hsa-miR-30e-5p	0.850431	12	Very High	CoMeTa|Cupid|DIANA|MBStar|MirAncesTar|miranda_May_2021|miRDB_v6|MiRNATIP|miRTar2GO|MirTar2|PACCMIT|TargetScan_v7_2
YPEL2	Q96QA6		hsa-miR-30e-5p	0.849021	13	Very High	Cupid|DIANA|MBStar|MirAncesTar|miranda_May_2021|miRDB_v6|mirmap_May_2021|MiRNATIP|miRTar2GO|MirTar2|mirzag|PACCMIT|TargetScan_v7_2
STOX2	Q9P2F5		hsa-miR-30e-5p	0.848782	13	Very High	Cupid|DIANA|MirAncesTar|miranda_May_2021|mirbase|miRDB_v6|mirmap_May_2021|MiRNATIP|MirSNPInTarget|MirTar2|mirzag|PACCMIT|TargetScan_v7_2
TMEM181	Q9P2C4		hsa-miR-30e-5p	0.847624	11	Very High	Cupid|DIANA|MBStar|MirAncesTar|miranda_May_2021|miRDB_v6|MiRNATIP|miRTar2GO|MirTar2|mirzag|TargetScan_v7_2
SH3PXD2A	Q5TCZ1		hsa-miR-30e-5p	0.847543	15	Very High	CoMeTa|Cupid|DIANA|MBStar|MirAncesTar|miranda_May_2021|miRDB_v6|mirmap_May_2021|MiRNATIP|miRTar2GO|MirTar2|mirzag|PACCMIT|PITA_May_2021|TargetScan_v7_2
RORA	P35398		hsa-miR-30e-5p	0.847029	13	Very High	Cupid|DIANA|MBStar|MirAncesTar|miranda_May_2021|miRDB_v6|mirmap_May_2021|MiRNATIP|MirSNPInTarget|miRTar2GO|MirTar2|mirzag|TargetScan_v7_2
MEX3B	Q6ZN04		hsa-miR-30e-5p	0.846911	12	Very High	Cupid|DIANA|MBStar|MirAncesTar|miranda_May_2021|mirbase|miRDB_v6|MiRNATIP|miRTar2GO|MirTar2|mirzag|TargetScan_v7_2
CELSR3	Q9NYQ7		hsa-miR-30e-5p	0.845724	12	Very High	CoMeTa|Cupid|DIANA|MBStar|MirAncesTar|miranda_May_2021|miRDB_v6|MiRNATIP|miRTar2GO|MirTar2|mirzag|TargetScan_v7_2
STIM2	Q9P246		hsa-miR-30e-5p	0.844909	13	Very High	Cupid|DIANA|MBStar|MirAncesTar|miranda_May_2021|mirbase|miRDB_v6|MiRNATIP|miRTar2GO|MirTar2|mirzag|PACCMIT|TargetScan_v7_2
EXTL2	Q9UBQ6		hsa-miR-30e-5p	0.844561	14	Very High	bitargeting_May_2021|CoMeTa|DIANA|MBStar|MirAncesTar|miranda_May_2021|miRDB_v6|mirmap_May_2021|MiRNATIP|miRTar2GO|MirTar2|mirzag|PACCMIT|TargetScan_v7_2
UBE2V2	Q15819		hsa-miR-30e-5p	0.844063	12	Very High	CoMeTa|Cupid|DIANA|MBStar|MirAncesTar|miranda_May_2021|miRDB_v6|MiRNATIP|MirTar2|mirzag|PACCMIT|TargetScan_v7_2
MTDH	Q86UE4		hsa-miR-30e-5p	0.843973	13	Very High	CoMeTa|Cupid|DIANA|MBStar|MirAncesTar|miranda_May_2021|mirmap_May_2021|MiRNATIP|miRTar2GO|MirTar2|mirzag|PACCMIT|TargetScan_v7_2
REV1	Q9UBZ9		hsa-miR-30e-5p	0.843929	14	Very High	bitargeting_May_2021|CoMeTa|Cupid|DIANA|MBStar|MirAncesTar|miranda_May_2021|mirbase|miRDB_v6|MiRNATIP|MirTar2|mirzag|PACCMIT|TargetScan_v7_2
PICALM	Q13492		hsa-miR-30e-5p	0.843568	14	Very High	CoMeTa|Cupid|DIANA|MBStar|MirAncesTar|miranda_May_2021|miRDB_v6|mirmap_May_2021|MiRNATIP|miRTar2GO|MirTar2|mirzag|PACCMIT|TargetScan_v7_2
TMEM87A	Q8NBN3		hsa-miR-30e-5p	0.842149	14	Very High	CoMeTa|Cupid|DIANA|MirAncesTar|miranda_May_2021|mirbase|miRDB_v6|mirmap_May_2021|MiRNATIP|miRTar2GO|MirTar2|mirzag|PACCMIT|TargetScan_v7_2
RUNX2	Q13950		hsa-miR-30e-5p	0.841596	13	Very High	CoMeTa|Cupid|DIANA|MBStar|MirAncesTar|miranda_May_2021|mirmap_May_2021|MiRNATIP|miRTar2GO|MirTar2|mirzag|PACCMIT|TargetScan_v7_2
BRWD3	Q6RI45		hsa-miR-30e-5p	0.840831	14	Very High	bitargeting_May_2021|Cupid|DIANA|MBStar|MirAncesTar|miranda_May_2021|miRDB_v6|mirmap_May_2021|MiRNATIP|MirSNPInTarget|miRTar2GO|MirTar2|mirzag|TargetScan_v7_2
CAPZA1	P52907		hsa-miR-30e-5p	0.839888	13	Very High	CoMeTa|Cupid|DIANA|MirAncesTar|miranda_May_2021|miRDB_v6|mirmap_May_2021|MiRNATIP|miRTar2GO|MirTar2|mirzag|PACCMIT|TargetScan_v7_2
INO80D	Q53TQ3		hsa-miR-30e-5p	0.839757	13	Very High	CoMeTa|Cupid|DIANA|MBStar|MirAncesTar|miranda_May_2021|miRDB_v6|mirmap_May_2021|MiRNATIP|miRTar2GO|mirzag|PACCMIT|TargetScan_v7_2
LIMCH1	Q9UPQ0		hsa-miR-30e-5p	0.839579	16	Very High	bitargeting_May_2021|CoMeTa|Cupid|DIANA|MBStar|MirAncesTar|miranda_May_2021|miRDB_v6|mirmap_May_2021|MiRNATIP|MirSNPInTarget|miRTar2GO|MirTar2|mirzag|PACCMIT|TargetScan_v7_2
ITGA6	P23229		hsa-miR-30e-5p	0.839118	15	Very High	bitargeting_May_2021|CoMeTa|Cupid|DIANA|MBStar|MirAncesTar|miranda_May_2021|miRDB_v6|mirmap_May_2021|MiRNATIP|miRTar2GO|MirTar2|mirzag|PACCMIT|TargetScan_v7_2
RAP2C	Q9Y3L5		hsa-miR-30e-5p	0.839065	13	Very High	CoMeTa|Cupid|DIANA|MBStar|MirAncesTar|miranda_May_2021|miRDB_v6|MiRNATIP|miRTar2GO|MirTar2|mirzag|PACCMIT|TargetScan_v7_2
LIN7C	Q9NUP9		hsa-miR-30e-5p	0.83817	15	Very High	bitargeting_May_2021|CoMeTa|Cupid|DIANA|MBStar|MirAncesTar|miranda_May_2021|miRDB_v6|MiRNATIP|MirSNPInTarget|miRTar2GO|MirTar2|mirzag|PACCMIT|TargetScan_v7_2
TFDP1	Q14186		hsa-miR-30e-5p	0.83788	13	Very High	CoMeTa|Cupid|DIANA|MBStar|MirAncesTar|miranda_May_2021|miRDB_v6|MiRNATIP|miRTar2GO|MirTar2|mirzag|PACCMIT|TargetScan_v7_2
GALNT1	Q10472		hsa-miR-30e-5p	0.837445	13	Very High	CoMeTa|Cupid|DIANA|MBStar|MirAncesTar|miranda_May_2021|miRDB_v6|MiRNATIP|miRTar2GO|MirTar2|mirzag|PACCMIT|TargetScan_v7_2
LHX8	Q68G74		hsa-miR-30e-5p	0.837379	11	Very High	Cupid|DIANA|MBStar|MirAncesTar|miranda_May_2021|mirbase|miRDB_v6|MirSNPInTarget|MirTar2|mirzag|TargetScan_v7_2
DNAJC13	O75165		hsa-miR-30e-5p	0.835067	14	Very High	CoMeTa|Cupid|DIANA|MBStar|MirAncesTar|miranda_May_2021|mirbase|miRDB_v6|MiRNATIP|MirSNPInTarget|miRTar2GO|mirzag|PACCMIT|TargetScan_v7_2
PHTF2	Q8N3S3		hsa-miR-30e-5p	0.834875	13	Very High	CoMeTa|Cupid|DIANA|MBStar|MirAncesTar|miranda_May_2021|miRDB_v6|mirmap_May_2021|MiRNATIP|miRTar2GO|MirTar2|mirzag|TargetScan_v7_2
GCLC	P48506		hsa-miR-30e-5p	0.834594	15	Very High	bitargeting_May_2021|CoMeTa|Cupid|DIANA|MBStar|MirAncesTar|miranda_May_2021|mirbase|miRDB_v6|MiRNATIP|miRTar2GO|MirTar2|mirzag|PACCMIT|TargetScan_v7_2
ANKHD1	Q8IWZ3		hsa-miR-30e-5p	0.833556	12	Very High	CoMeTa|Cupid|DIANA|MBStar|MirAncesTar|miranda_May_2021|miRDB_v6|MiRNATIP|MirTar2|mirzag|PACCMIT|TargetScan_v7_2
SEC24A	O95486		hsa-miR-30e-5p	0.833017	13	Very High	CoMeTa|Cupid|DIANA|MBStar|MirAncesTar|miranda_May_2021|miRDB_v6|MiRNATIP|miRTar2GO|MirTar2|mirzag|PACCMIT|TargetScan_v7_2
NRXN3	Q9HDB5		hsa-miR-30e-5p	0.832998	13	Very High	CoMeTa|Cupid|DIANA|MBStar|MirAncesTar|miranda_May_2021|miRDB_v6|MiRNATIP|miRTar2GO|MirTar2|mirzag|PACCMIT|TargetScan_v7_2
BDP1	A6H8Y1		hsa-miR-30e-5p	0.832896	14	Very High	Cupid|DIANA|MBStar|MirAncesTar|miranda_May_2021|miRDB_v6|MiRNATIP|MirSNPInTarget|miRTar2GO|MirTar2|mirzag|PACCMIT|RNA22|TargetScan_v7_2
R3HDM1	Q15032		hsa-miR-30e-5p	0.832213	13	Very High	bitargeting_May_2021|CoMeTa|Cupid|DIANA|MBStar|MirAncesTar|miranda_May_2021|miRDB_v6|mirmap_May_2021|MiRNATIP|MirTar2|PACCMIT|TargetScan_v7_2
NECAP1	Q8NC96		hsa-miR-30e-5p	0.831737	12	Very High	CoMeTa|Cupid|DIANA|MBStar|MirAncesTar|miranda_May_2021|miRDB_v6|MiRNATIP|MirTar2|mirzag|PACCMIT|TargetScan_v7_2
TRAPPC14	Q8WVR3		hsa-miR-30e-5p	0.83094	13	Very High	CoMeTa|Cupid|DIANA|MirAncesTar|miranda_May_2021|mirbase|miRDB_v6|mirmap_May_2021|miRTar2GO|MirTar2|mirzag|PACCMIT|TargetScan_v7_2
LIN28A	Q9H9Z2		hsa-miR-30e-5p	0.830911	13	Very High	bitargeting_May_2021|CoMeTa|Cupid|DIANA|MBStar|MirAncesTar|miranda_May_2021|miRDB_v6|MiRNATIP|MirTar2|mirzag|PACCMIT|TargetScan_v7_2
SEC23A	Q15436		hsa-miR-30e-5p	0.830764	14	Very High	bitargeting_May_2021|CoMeTa|Cupid|DIANA|MBStar|MirAncesTar|miranda_May_2021|mirbase|miRDB_v6|mirmap_May_2021|MiRNATIP|MirTar2|mirzag|TargetScan_v7_2
CALU	O43852		hsa-miR-30e-5p	0.830357	15	Very High	bitargeting_May_2021|CoMeTa|Cupid|DIANA|MBStar|MirAncesTar|miranda_May_2021|miRDB_v6|mirmap_May_2021|MiRNATIP|miRTar2GO|MirTar2|mirzag|PACCMIT|TargetScan_v7_2
MMD	Q15546		hsa-miR-30e-5p	0.829918	14	Very High	CoMeTa|Cupid|DIANA|MBStar|MirAncesTar|miranda_May_2021|mirbase|miRDB_v6|MiRNATIP|miRTar2GO|MirTar2|mirzag|PACCMIT|TargetScan_v7_2
YTHDC1	Q96MU7		hsa-miR-30e-5p	0.829908	14	Very High	CoMeTa|DIANA|MBStar|MirAncesTar|miranda_May_2021|mirbase|miRDB_v6|MiRNATIP|MirSNPInTarget|miRTar2GO|MirTar2|mirzag|PACCMIT|TargetScan_v7_2
EDEM3	Q9BZQ6		hsa-miR-30e-5p	0.829406	14	Very High	bitargeting_May_2021|CoMeTa|Cupid|DIANA|MBStar|MirAncesTar|miranda_May_2021|miRDB_v6|MiRNATIP|miRTar2GO|MirTar2|mirzag|PACCMIT|TargetScan_v7_2
TTLL7	Q6ZT98		hsa-miR-30e-5p	0.829142	14	Very High	CoMeTa|Cupid|DIANA|MBStar|MirAncesTar|miranda_May_2021|miRDB_v6|MiRNATIP|miRTar2GO|MirTar2|mirzag|PACCMIT|RNA22|TargetScan_v7_2
KLF9	Q13886		hsa-miR-30e-5p	0.82894	13	Very High	CoMeTa|Cupid|DIANA|MBStar|MirAncesTar|miranda_May_2021|miRDB_v6|MiRNATIP|miRTar2GO|MirTar2|mirzag|PACCMIT|TargetScan_v7_2
TIA1	P31483		hsa-miR-30e-5p	0.828758	14	Very High	CoMeTa|Cupid|DIANA|MBStar|MirAncesTar|miranda_May_2021|mirbase|miRDB_v6|mirmap_May_2021|MiRNATIP|MirTar2|mirzag|PACCMIT|TargetScan_v7_2
CAMK2N1	Q7Z7J9		hsa-miR-30e-5p	0.828182	12	Very High	CoMeTa|Cupid|DIANA|MBStar|MirAncesTar|miranda_May_2021|miRDB_v6|mirmap_May_2021|MirTar2|mirzag|PACCMIT|TargetScan_v7_2
GNA13	Q14344		hsa-miR-30e-5p	0.827882	13	Very High	CoMeTa|Cupid|DIANA|MBStar|MirAncesTar|miranda_May_2021|miRDB_v6|MiRNATIP|MirSNPInTarget|miRTar2GO|mirzag|MultiMiTar|TargetScan_v7_2
ANO4	Q32M45		hsa-miR-30e-5p	0.827831	13	Very High	Cupid|DIANA|MirAncesTar|miranda_May_2021|mirbase|miRDB_v6|mirmap_May_2021|MiRNATIP|miRTar2GO|MirTar2|mirzag|PACCMIT|TargetScan_v7_2
LARGE1	O95461		hsa-miR-30e-5p	0.827124	15	Very High	CoMeTa|Cupid|DIANA|MBStar|MirAncesTar|miranda_May_2021|miRDB_v6|mirmap_May_2021|MiRNATIP|MirSNPInTarget|miRTar2GO|MirTar2|mirzag|PACCMIT|TargetScan_v7_2
TUSC3	Q13454		hsa-miR-30e-5p	0.826976	17	Very High	CoMeTa|Cupid|DIANA|MBStar|MirAncesTar|miranda_May_2021|mirbase|miRDB_v6|mirmap_May_2021|MiRNATIP|MirSNPInTarget|miRTar2GO|MirTar2|mirzag|PACCMIT|RNA22|TargetScan_v7_2
ATG5	Q9H1Y0		hsa-miR-30e-5p	0.826107	11	Very High	CoMeTa|Cupid|DIANA|MBStar|MirAncesTar|miranda_May_2021|miRDB_v6|miRTar2GO|MirTar2|mirzag|TargetScan_v7_2
OXR1	Q8N573		hsa-miR-30e-5p	0.825877	12	Very High	CoMeTa|Cupid|DIANA|MBStar|MirAncesTar|miranda_May_2021|miRDB_v6|MiRNATIP|miRTar2GO|MirTar2|mirzag|TargetScan_v7_2
RARB	P10826		hsa-miR-30e-5p	0.82484	12	Very High	CoMeTa|Cupid|DIANA|MBStar|MirAncesTar|miranda_May_2021|miRDB_v6|MiRNATIP|MirTar2|mirzag|PACCMIT|TargetScan_v7_2
ZFC3H1	O60293		hsa-miR-30e-5p	0.824724	15	Very High	bitargeting_May_2021|CoMeTa|Cupid|DIANA|MBStar|MirAncesTar|miranda_May_2021|mirbase|miRDB_v6|MiRNATIP|miRTar2GO|MirTar2|mirzag|PACCMIT|TargetScan_v7_2
ADRA2A	P08913		hsa-miR-30e-5p	0.824608	13	Very High	CoMeTa|Cupid|DIANA|MBStar|MirAncesTar|miranda_May_2021|miRDB_v6|mirmap_May_2021|MiRNATIP|miRTar2GO|mirzag|PACCMIT|TargetScan_v7_2
NR4A2	P43354		hsa-miR-30e-5p	0.823712	13	Very High	CoMeTa|Cupid|DIANA|MBStar|MirAncesTar|miranda_May_2021|miRDB_v6|mirmap_May_2021|MiRNATIP|miRTar2GO|MirTar2|PACCMIT|TargetScan_v7_2
SNX16	P57768		hsa-miR-30e-5p	0.823145	13	Very High	CoMeTa|DIANA|MBStar|MirAncesTar|miranda_May_2021|miRDB_v6|mirmap_May_2021|MiRNATIP|miRTar2GO|MirTar2|mirzag|MultiMiTar|TargetScan_v7_2
CCNK	O75909		hsa-miR-30e-5p	0.822655	17	Very High	bitargeting_May_2021|CoMeTa|Cupid|DIANA|MirAncesTar|miranda_May_2021|mirbase|miRDB_v6|mirmap_May_2021|MiRNATIP|MirSNPInTarget|miRTar2GO|MirTar2|mirzag|PACCMIT|RNA22|TargetScan_v7_2
REEP3	Q6NUK4		hsa-miR-30e-5p	0.822522	11	Very High	DIANA|MBStar|MirAncesTar|miranda_May_2021|miRDB_v6|MiRNATIP|miRTar2GO|MirTar2|mirzag|PACCMIT|TargetScan_v7_2
FHIP2A	Q5W0V3		hsa-miR-30e-5p	0.821446	14	Very High	bitargeting_May_2021|Cupid|DIANA|MBStar|MirAncesTar|miranda_May_2021|miRDB_v6|mirmap_May_2021|MiRNATIP|miRTar2GO|MirTar2|mirzag|PACCMIT|TargetScan_v7_2
LMBR1L	Q6UX01		hsa-miR-30e-5p	0.821032	13	Very High	Cupid|DIANA|MirAncesTar|miranda_May_2021|mirbase|miRDB_v6|mirmap_May_2021|MiRNATIP|miRTar2GO|MirTar2|mirzag|PACCMIT|TargetScan_v7_2
BNIP3L	O60238		hsa-miR-30e-5p	0.820666	13	Very High	CoMeTa|Cupid|DIANA|MBStar|MirAncesTar|miranda_May_2021|miRDB_v6|MiRNATIP|miRTar2GO|MirTar2|mirzag|PACCMIT|TargetScan_v7_2
RRAD	P55042		hsa-miR-30e-5p	0.818691	11	Very High	CoMeTa|Cupid|DIANA|MirAncesTar|miranda_May_2021|mirbase|miRDB_v6|MiRNATIP|MirTar2|PACCMIT|TargetScan_v7_2
HDAC9	Q9UKV0		hsa-miR-30e-5p	0.818286	12	Very High	CoMeTa|Cupid|DIANA|MBStar|MirAncesTar|miranda_May_2021|miRDB_v6|miRTar2GO|MirTar2|mirzag|PACCMIT|TargetScan_v7_2
LIN28B	Q6ZN17		hsa-miR-30e-5p	0.817997	11	Very High	Cupid|DIANA|MBStar|MirAncesTar|miranda_May_2021|miRDB_v6|mirmap_May_2021|MiRNATIP|MirTar2|mirzag|TargetScan_v7_2
SYNGR3	O43761		hsa-miR-30e-5p	0.817992	12	Very High	CoMeTa|Cupid|DIANA|MirAncesTar|miranda_May_2021|mirbase|miRDB_v6|MiRNATIP|MirTar2|mirzag|PACCMIT|TargetScan_v7_2
ACTC1	P68032		hsa-miR-30e-5p	0.817522	14	Very High	CoMeTa|DIANA|MBStar|MirAncesTar|miranda_May_2021|mirbase|miRDB_v6|MiRNATIP|MirTar2|mirzag|PACCMIT|RNA22|rnahybrid_May_2021|TargetScan_v7_2
YOD1	Q5VVQ6		hsa-miR-30e-5p	0.817426	16	Very High	bitargeting_May_2021|CoMeTa|Cupid|DIANA|MBStar|MirAncesTar|miranda_May_2021|miRDB_v6|mirmap_May_2021|MiRNATIP|miRTar2GO|MirTar2|mirzag|MultiMiTar|PITA_May_2021|TargetScan_v7_2
USP48	Q86UV5		hsa-miR-30e-5p	0.817127	13	Very High	CoMeTa|Cupid|DIANA|MBStar|MirAncesTar|miranda_May_2021|mirbase|miRDB_v6|MiRNATIP|MirTar2|mirzag|PACCMIT|TargetScan_v7_2
STAC	Q99469		hsa-miR-30e-5p	0.817109	11	Very High	CoMeTa|Cupid|DIANA|MBStar|MirAncesTar|miranda_May_2021|miRDB_v6|MirTar2|mirzag|PACCMIT|TargetScan_v7_2
FAM214A	Q32MH5		hsa-miR-30e-5p	0.817048	15	Very High	bitargeting_May_2021|Cupid|DIANA|MBStar|MirAncesTar|miranda_May_2021|mirbase|miRDB_v6|MiRNATIP|miRTar2GO|MirTar2|mirzag|PACCMIT|PITA_May_2021|TargetScan_v7_2
PCDH17	O14917		hsa-miR-30e-5p	0.815847	13	Very High	CoMeTa|Cupid|DIANA|MBStar|MirAncesTar|miranda_May_2021|miRDB_v6|MirSNPInTarget|MirTar2|mirzag|PACCMIT|RNA22|TargetScan_v7_2
REEP1	Q9H902		hsa-miR-30e-5p	0.815638	17	Very High	bitargeting_May_2021|CoMeTa|Cupid|DIANA|MBStar|MirAncesTar|miranda_May_2021|mirbase|miRDB_v6|mirmap_May_2021|MiRNATIP|MirSNPInTarget|MirTar2|mirzag|PACCMIT|RNA22|TargetScan_v7_2
TLL2	Q9Y6L7		hsa-miR-30e-5p	0.815592	11	Very High	CoMeTa|Cupid|DIANA|MBStar|MirAncesTar|miranda_May_2021|miRDB_v6|MirTar2|mirzag|PACCMIT|TargetScan_v7_2
TMEFF1	Q8IYR6		hsa-miR-30e-5p	0.814552	13	Very High	CoMeTa|Cupid|DIANA|MBStar|MirAncesTar|miranda_May_2021|mirbase|miRDB_v6|MiRNATIP|miRTar2GO|MirTar2|mirzag|TargetScan_v7_2
FNDC3A	Q9Y2H6		hsa-miR-30e-5p	0.814408	13	Very High	CoMeTa|Cupid|DIANA|MBStar|MirAncesTar|miranda_May_2021|miRDB_v6|mirmap_May_2021|MiRNATIP|MirTar2|mirzag|PACCMIT|TargetScan_v7_2
GLCCI1	Q86VQ1		hsa-miR-30e-5p	0.814339	13	Very High	Cupid|DIANA|MBStar|MirAncesTar|miranda_May_2021|mirbase|miRDB_v6|MiRNATIP|miRTar2GO|MirTar2|mirzag|PACCMIT|TargetScan_v7_2
ANKRD17	O75179		hsa-miR-30e-5p	0.813815	12	Very High	CoMeTa|Cupid|DIANA|MBStar|MirAncesTar|miranda_May_2021|miRDB_v6|MiRNATIP|MirTar2|mirzag|PACCMIT|TargetScan_v7_2
UBE2I	P63279		hsa-miR-30e-5p	0.813652	12	Very High	CoMeTa|Cupid|DIANA|MBStar|MirAncesTar|miranda_May_2021|mirbase|miRDB_v6|MiRNATIP|MirTar2|mirzag|TargetScan_v7_2
CCDC117	Q8IWD4		hsa-miR-30e-5p	0.813337	12	Very High	bitargeting_May_2021|Cupid|DIANA|MirAncesTar|miranda_May_2021|miRDB_v6|MiRNATIP|miRTar2GO|MirTar2|mirzag|PACCMIT|TargetScan_v7_2
DCUN1D3	Q8IWE4		hsa-miR-30e-5p	0.813136	11	Very High	Cupid|DIANA|MBStar|MirAncesTar|miranda_May_2021|miRDB_v6|MiRNATIP|MirTar2|mirzag|PACCMIT|TargetScan_v7_2
XPO1	O14980		hsa-miR-30e-5p	0.812984	12	Very High	CoMeTa|Cupid|DIANA|MBStar|MirAncesTar|miranda_May_2021|miRDB_v6|mirmap_May_2021|MiRNATIP|mirzag|PACCMIT|TargetScan_v7_2
SOCS3	O14543		hsa-miR-30e-5p	0.812466	12	Very High	CoMeTa|Cupid|DIANA|MBStar|miranda_May_2021|mirmap_May_2021|MiRNATIP|miRTar2GO|MirTar2|mirzag|PACCMIT|TargetScan_v7_2
FRZB	Q92765		hsa-miR-30e-5p	0.812206	12	Very High	CoMeTa|Cupid|DIANA|MBStar|MirAncesTar|miranda_May_2021|miRDB_v6|MiRNATIP|MirTar2|mirzag|PACCMIT|TargetScan_v7_2
ARL4A	P40617		hsa-miR-30e-5p	0.811922	11	Very High	CoMeTa|Cupid|DIANA|MBStar|miranda_May_2021|miRDB_v6|MiRNATIP|miRTar2GO|MirTar2|mirzag|TargetScan_v7_2
ELMOD2	Q8IZ81		hsa-miR-30e-5p	0.810888	13	Very High	Cupid|DIANA|MBStar|MirAncesTar|miranda_May_2021|miRDB_v6|mirmap_May_2021|MiRNATIP|miRTar2GO|MirTar2|mirzag|PACCMIT|TargetScan_v7_2
KDM3A	Q9Y4C1		hsa-miR-30e-5p	0.81074	13	Very High	CoMeTa|Cupid|DIANA|MirAncesTar|miranda_May_2021|mirbase|miRDB_v6|MiRNATIP|miRTar2GO|MirTar2|mirzag|PACCMIT|TargetScan_v7_2
LIFR	P42702		hsa-miR-30e-5p	0.809623	16	Very High	CoMeTa|Cupid|DIANA|MBStar|MirAncesTar|miranda_May_2021|miRDB_v6|mirmap_May_2021|MiRNATIP|miRTar2GO|MirTar2|mirzag|MultiMiTar|PACCMIT|RNA22|TargetScan_v7_2
PGM3	O95394		hsa-miR-30e-5p	0.809556	13	Very High	CoMeTa|DIANA|MBStar|MirAncesTar|miranda_May_2021|mirbase|miRDB_v6|MiRNATIP|MirSNPInTarget|miRTar2GO|MirTar2|mirzag|TargetScan_v7_2
TMEM170B	Q5T4T1		hsa-miR-30e-5p	0.808889	12	Very High	Cupid|DIANA|MBStar|MirAncesTar|miranda_May_2021|miRDB_v6|MiRNATIP|miRTar2GO|MirTar2|mirzag|PACCMIT|TargetScan_v7_2
GNG10	P50151		hsa-miR-30e-5p	0.807963	14	Very High	bitargeting_May_2021|Cupid|DIANA|MBStar|MirAncesTar|miranda_May_2021|mirbase|miRDB_v6|mirmap_May_2021|MiRNATIP|miRTar2GO|MirTar2|mirzag|TargetScan_v7_2
SOCS1	O15524		hsa-miR-30e-5p	0.807858	11	Very High	CoMeTa|Cupid|DIANA|miranda_May_2021|mirbase|miRDB_v6|MiRNATIP|miRTar2GO|mirzag|PACCMIT|TargetScan_v7_2
GMNC	A6NCL1		hsa-miR-30e-5p	0.807659	10	Very High	Cupid|DIANA|MBStar|MirAncesTar|miranda_May_2021|miRDB_v6|MirTar2|mirzag|PACCMIT|TargetScan_v7_2
PPARGC1A	Q9UBK2		hsa-miR-30e-5p	0.807644	13	Very High	bitargeting_May_2021|CoMeTa|Cupid|DIANA|MBStar|MirAncesTar|miranda_May_2021|miRDB_v6|mirmap_May_2021|MiRNATIP|mirzag|PACCMIT|TargetScan_v7_2
DDAH1	O94760		hsa-miR-30e-5p	0.80749	14	Very High	CoMeTa|Cupid|DIANA|MBStar|MirAncesTar|miranda_May_2021|miRDB_v6|mirmap_May_2021|MiRNATIP|miRTar2GO|MirTar2|mirzag|RNA22|TargetScan_v7_2
CSNK1A1	P48729		hsa-miR-30e-5p	0.807339	12	Very High	CoMeTa|Cupid|DIANA|MBStar|MirAncesTar|miranda_May_2021|miRDB_v6|MiRNATIP|miRTar2GO|MirTar2|mirzag|TargetScan_v7_2
ERLIN1	O75477		hsa-miR-30e-5p	0.80729	13	Very High	CoMeTa|Cupid|DIANA|MBStar|MirAncesTar|miranda_May_2021|miRDB_v6|MiRNATIP|miRTar2GO|MirTar2|mirzag|PACCMIT|TargetScan_v7_2
BCL9	O00512		hsa-miR-30e-5p	0.807209	14	Very High	CoMeTa|Cupid|DIANA|MBStar|MirAncesTar|miranda_May_2021|miRDB_v6|MiRNATIP|MirSNPInTarget|miRTar2GO|MirTar2|mirzag|PACCMIT|TargetScan_v7_2
C9orf72	Q96LT7		hsa-miR-30e-5p	0.807095	12	Very High	bitargeting_May_2021|Cupid|DIANA|MirAncesTar|miranda_May_2021|miRDB_v6|mirmap_May_2021|MiRNATIP|MirTar2|mirzag|RNA22|TargetScan_v7_2
CALCR	P30988		hsa-miR-30e-5p	0.806174	12	Very High	CoMeTa|Cupid|DIANA|MBStar|MirAncesTar|miranda_May_2021|miRDB_v6|MirSNPInTarget|MirTar2|mirzag|PACCMIT|TargetScan_v7_2
DBF4	Q9UBU7		hsa-miR-30e-5p	0.805664	11	Very High	CoMeTa|Cupid|DIANA|MirAncesTar|miranda_May_2021|miRDB_v6|MiRNATIP|miRTar2GO|MirTar2|mirzag|TargetScan_v7_2
RAPGEF4	Q8WZA2		hsa-miR-30e-5p	0.80505	11	High	CoMeTa|Cupid|DIANA|MirAncesTar|miranda_May_2021|miRDB_v6|MiRNATIP|MirTar2|mirzag|PACCMIT|TargetScan_v7_2
PAFAH1B2	P68402		hsa-miR-30e-5p	0.804951	14	High	bitargeting_May_2021|CoMeTa|Cupid|DIANA|MBStar|MirAncesTar|miranda_May_2021|miRDB_v6|MiRNATIP|miRTar2GO|MirTar2|mirzag|PACCMIT|TargetScan_v7_2
NR5A2	O00482		hsa-miR-30e-5p	0.804794	13	High	CoMeTa|Cupid|DIANA|MBStar|MirAncesTar|miranda_May_2021|miRDB_v6|MiRNATIP|MirSNPInTarget|MirTar2|mirzag|PACCMIT|TargetScan_v7_2
CYRIA	Q9H0Q0		hsa-miR-30e-5p	0.804536	13	High	CoMeTa|Cupid|DIANA|MBStar|MirAncesTar|miranda_May_2021|miRDB_v6|mirmap_May_2021|MiRNATIP|MirSNPInTarget|MirTar2|PACCMIT|TargetScan_v7_2
NHLH2	Q02577		hsa-miR-30e-5p	0.803824	13	High	bitargeting_May_2021|CoMeTa|Cupid|DIANA|MBStar|MirAncesTar|miranda_May_2021|mirbase|miRDB_v6|MirTar2|mirzag|PACCMIT|TargetScan_v7_2
CDC37L1	Q7L3B6		hsa-miR-30e-5p	0.803093	11	High	CoMeTa|Cupid|DIANA|MirAncesTar|miranda_May_2021|miRDB_v6|MiRNATIP|MirTar2|mirzag|PACCMIT|TargetScan_v7_2
ZBTB39	O15060		hsa-miR-30e-5p	0.803035	15	High	bitargeting_May_2021|CoMeTa|Cupid|DIANA|MBStar|MirAncesTar|miranda_May_2021|miRDB_v6|MiRNATIP|MirSNPInTarget|miRTar2GO|MirTar2|mirzag|PACCMIT|TargetScan_v7_2
NCAM1	P13591		hsa-miR-30e-5p	0.802441	12	High	CoMeTa|Cupid|DIANA|MBStar|MirAncesTar|miranda_May_2021|miRDB_v6|MiRNATIP|MirTar2|mirzag|PACCMIT|TargetScan_v7_2
WDR7	Q9Y4E6		hsa-miR-30e-5p	0.802179	12	High	CoMeTa|Cupid|DIANA|MBStar|MirAncesTar|miranda_May_2021|MiRNATIP|MirSNPInTarget|MirTar2|mirzag|PACCMIT|TargetScan_v7_2
ZFAND5	O76080		hsa-miR-30e-5p	0.80136	12	High	CoMeTa|DIANA|MBStar|MirAncesTar|miranda_May_2021|miRDB_v6|mirmap_May_2021|MiRNATIP|miRTar2GO|MirTar2|mirzag|TargetScan_v7_2
TENT5A	Q96IP4		hsa-miR-30e-5p	0.80096	14	High	CoMeTa|Cupid|DIANA|MBStar|MirAncesTar|miranda_May_2021|miRDB_v6|mirmap_May_2021|MiRNATIP|miRTar2GO|mirzag|MultiMiTar|PACCMIT|TargetScan_v7_2
ATP2B1	P20020		hsa-miR-30e-5p	0.800936	13	High	CoMeTa|Cupid|DIANA|MBStar|MirAncesTar|miranda_May_2021|miRDB_v6|MiRNATIP|MirTar2|mirzag|MultiMiTar|PACCMIT|TargetScan_v7_2
PER2	O15055		hsa-miR-30e-5p	0.800763	14	High	CoMeTa|DIANA|MBStar|MirAncesTar|miranda_May_2021|miRDB_v6|mirmap_May_2021|MiRNATIP|miRTar2GO|MirTar2|mirzag|PACCMIT|RNA22|TargetScan_v7_2
SETD5	Q9C0A6		hsa-miR-30e-5p	0.80001	14	High	bitargeting_May_2021|CoMeTa|Cupid|MBStar|MirAncesTar|miranda_May_2021|miRDB_v6|mirmap_May_2021|MiRNATIP|miRTar2GO|MirTar2|mirzag|RNA22|TargetScan_v7_2
SMAP1	Q8IYB5		hsa-miR-30e-5p	0.799827	12	High	CoMeTa|Cupid|DIANA|MBStar|MirAncesTar|miranda_May_2021|miRDB_v6|mirmap_May_2021|MiRNATIP|miRTar2GO|mirzag|TargetScan_v7_2
NDEL1	Q9GZM8		hsa-miR-30e-5p	0.799824	12	High	CoMeTa|Cupid|DIANA|MBStar|MirAncesTar|miranda_May_2021|miRDB_v6|MiRNATIP|MirTar2|mirzag|PACCMIT|TargetScan_v7_2
TMCC1	O94876		hsa-miR-30e-5p	0.799786	12	High	CoMeTa|Cupid|DIANA|MBStar|MirAncesTar|miranda_May_2021|MiRNATIP|miRTar2GO|MirTar2|mirzag|PACCMIT|TargetScan_v7_2
RHEBL1	Q8TAI7		hsa-miR-30e-5p	0.799494	12	High	Cupid|DIANA|MirAncesTar|miranda_May_2021|mirbase|miRDB_v6|mirmap_May_2021|MiRNATIP|miRTar2GO|mirzag|PACCMIT|TargetScan_v7_2
S100PBP	Q96BU1		hsa-miR-30e-5p	0.799341	12	High	CoMeTa|DIANA|MBStar|MirAncesTar|miranda_May_2021|mirbase|miRDB_v6|MiRNATIP|miRTar2GO|MirTar2|mirzag|TargetScan_v7_2
STK39	Q9UEW8		hsa-miR-30e-5p	0.799126	11	High	CoMeTa|Cupid|DIANA|MirAncesTar|miranda_May_2021|miRDB_v6|mirmap_May_2021|miRTar2GO|MirTar2|mirzag|TargetScan_v7_2
HELZ	P42694		hsa-miR-30e-5p	0.798513	17	High	bitargeting_May_2021|CoMeTa|DIANA|MBStar|MirAncesTar|miranda_May_2021|mirbase|miRDB_v6|mirmap_May_2021|MiRNATIP|miRTar2GO|MirTar2|mirzag|MultiMiTar|PACCMIT|RNA22|TargetScan_v7_2
B4GALT6	Q9UBX8		hsa-miR-30e-5p	0.798443	17	High	bitargeting_May_2021|CoMeTa|Cupid|DIANA|MBStar|MirAncesTar|miranda_May_2021|mirbase|miRDB_v6|mirmap_May_2021|MiRNATIP|miRTar2GO|MirTar2|mirzag|PACCMIT|RNA22|TargetScan_v7_2
YPEL5	P62699		hsa-miR-30e-5p	0.798263	11	High	CoMeTa|Cupid|DIANA|MirAncesTar|miranda_May_2021|miRDB_v6|MiRNATIP|MirTar2|mirzag|PACCMIT|TargetScan_v7_2
RAB38	P57729		hsa-miR-30e-5p	0.798186	12	High	CoMeTa|Cupid|DIANA|MBStar|MirAncesTar|miranda_May_2021|miRDB_v6|MiRNATIP|MirTar2|mirzag|PACCMIT|TargetScan_v7_2
PFN2	P35080		hsa-miR-30e-5p	0.798132	12	High	CoMeTa|Cupid|DIANA|MBStar|MirAncesTar|miranda_May_2021|miRDB_v6|mirmap_May_2021|MiRNATIP|MirTar2|PACCMIT|TargetScan_v7_2
SHOC2	Q9UQ13		hsa-miR-30e-5p	0.798083	12	High	CoMeTa|Cupid|DIANA|MBStar|MirAncesTar|miranda_May_2021|miRDB_v6|MiRNATIP|MirTar2|mirzag|PACCMIT|TargetScan_v7_2
PHACTR2	O75167		hsa-miR-30e-5p	0.797801	15	High	bitargeting_May_2021|CoMeTa|Cupid|DIANA|MBStar|MirAncesTar|miranda_May_2021|miRDB_v6|mirmap_May_2021|MiRNATIP|miRTar2GO|MirTar2|mirzag|PACCMIT|TargetScan_v7_2
YWHAZ	P63104		hsa-miR-30e-5p	0.797507	15	High	bitargeting_May_2021|CoMeTa|DIANA|MBStar|MirAncesTar|miranda_May_2021|mirmap_May_2021|MiRNATIP|MirSNPInTarget|miRTar2GO|MirTar2|mirzag|PACCMIT|PITA_May_2021|TargetScan_v7_2
RIMBP2	O15034		hsa-miR-30e-5p	0.797355	11	High	CoMeTa|Cupid|DIANA|MBStar|MirAncesTar|miranda_May_2021|miRDB_v6|MirTar2|mirzag|PACCMIT|TargetScan_v7_2
KPNA3	O00505		hsa-miR-30e-5p	0.797197	12	High	CoMeTa|Cupid|DIANA|MBStar|MirAncesTar|miranda_May_2021|miRDB_v6|MiRNATIP|miRTar2GO|mirzag|PACCMIT|TargetScan_v7_2
MBNL3	Q9NUK0		hsa-miR-30e-5p	0.797123	14	High	CoMeTa|Cupid|DIANA|MBStar|MirAncesTar|miranda_May_2021|miRDB_v6|mirmap_May_2021|MiRNATIP|MirTar2|mirzag|PACCMIT|RNA22|TargetScan_v7_2
SEPTIN7	Q16181		hsa-miR-30e-5p	0.797044	15	High	CoMeTa|Cupid|DIANA|MBStar|MirAncesTar|miranda_May_2021|miRDB_v6|mirmap_May_2021|MiRNATIP|MirSNPInTarget|MirTar2|mirzag|PACCMIT|RNA22|TargetScan_v7_2
ADAM9	Q13443		hsa-miR-30e-5p	0.795559	12	High	CoMeTa|Cupid|MBStar|MirAncesTar|miranda_May_2021|miRDB_v6|MiRNATIP|miRTar2GO|MirTar2|mirzag|PACCMIT|TargetScan_v7_2
CARF	Q8N187		hsa-miR-30e-5p	0.795405	12	High	CoMeTa|DIANA|MBStar|MirAncesTar|miranda_May_2021|miRDB_v6|MiRNATIP|MirTar2|mirzag|MultiMiTar|PACCMIT|TargetScan_v7_2
CUL2	Q13617		hsa-miR-30e-5p	0.79493	14	High	CoMeTa|Cupid|DIANA|MBStar|MirAncesTar|miranda_May_2021|mirbase|miRDB_v6|mirmap_May_2021|MiRNATIP|MirTar2|mirzag|PACCMIT|TargetScan_v7_2
DLG5	Q8TDM6		hsa-miR-30e-5p	0.794603	12	High	CoMeTa|Cupid|DIANA|MirAncesTar|miranda_May_2021|miRDB_v6|mirmap_May_2021|MiRNATIP|miRTar2GO|mirzag|PACCMIT|TargetScan_v7_2
TBC1D10B	Q4KMP7		hsa-miR-30e-5p	0.794314	13	High	bitargeting_May_2021|CoMeTa|Cupid|DIANA|MirAncesTar|miranda_May_2021|miRDB_v6|MiRNATIP|miRTar2GO|MirTar2|mirzag|PACCMIT|TargetScan_v7_2
STX2	P32856		hsa-miR-30e-5p	0.794042	12	High	CoMeTa|DIANA|MBStar|MirAncesTar|miranda_May_2021|miRDB_v6|MiRNATIP|miRTar2GO|MirTar2|mirzag|PACCMIT|TargetScan_v7_2
CPNE8	Q86YQ8		hsa-miR-30e-5p	0.793857	13	High	Cupid|DIANA|MBStar|MirAncesTar|miranda_May_2021|miRDB_v6|mirmap_May_2021|MiRNATIP|miRTar2GO|MirTar2|mirzag|PACCMIT|TargetScan_v7_2
ADAMTS3	O15072		hsa-miR-30e-5p	0.793818	12	High	CoMeTa|Cupid|DIANA|MBStar|MirAncesTar|miranda_May_2021|miRDB_v6|MirTar2|mirzag|PACCMIT|RNA22|TargetScan_v7_2
UBN2	Q6ZU65		hsa-miR-30e-5p	0.793356	14	High	bitargeting_May_2021|Cupid|DIANA|MBStar|MirAncesTar|miranda_May_2021|miRDB_v6|mirmap_May_2021|MiRNATIP|miRTar2GO|MirTar2|mirzag|PACCMIT|TargetScan_v7_2
GSKIP	Q9P0R6		hsa-miR-30e-5p	0.792982	12	High	Cupid|DIANA|MirAncesTar|miranda_May_2021|miRDB_v6|mirmap_May_2021|MirSNPInTarget|miRTar2GO|MirTar2|mirzag|PACCMIT|TargetScan_v7_2
ST8SIA4	Q92187		hsa-miR-30e-5p	0.792	14	High	CoMeTa|Cupid|DIANA|MBStar|MirAncesTar|miranda_May_2021|miRDB_v6|mirmap_May_2021|MiRNATIP|MirSNPInTarget|MirTar2|mirzag|PACCMIT|TargetScan_v7_2
DOCK7	Q96N67		hsa-miR-30e-5p	0.791978	13	High	bitargeting_May_2021|Cupid|DIANA|MirAncesTar|miranda_May_2021|mirbase|miRDB_v6|mirmap_May_2021|MiRNATIP|MirTar2|mirzag|PACCMIT|TargetScan_v7_2
NUS1	Q96E22		hsa-miR-30e-5p	0.791219	13	High	Cupid|DIANA|MBStar|MirAncesTar|miranda_May_2021|miRDB_v6|MiRNATIP|MirSNPInTarget|miRTar2GO|MirTar2|mirzag|PACCMIT|TargetScan_v7_2
RAPGEF2	Q9Y4G8		hsa-miR-30e-5p	0.791064	15	High	CoMeTa|Cupid|DIANA|MBStar|MirAncesTar|miranda_May_2021|miRDB_v6|mirmap_May_2021|MiRNATIP|miRTar2GO|MirTar2|mirzag|PACCMIT|RNA22|TargetScan_v7_2
GATM	P50440		hsa-miR-30e-5p	0.79052	12	High	CoMeTa|Cupid|DIANA|MBStar|MirAncesTar|miranda_May_2021|miRDB_v6|MiRNATIP|MirTar2|mirzag|PACCMIT|TargetScan_v7_2
PAWR	Q96IZ0		hsa-miR-30e-5p	0.78966	13	High	CoMeTa|Cupid|DIANA|MBStar|MirAncesTar|miranda_May_2021|miRDB_v6|MiRNATIP|miRTar2GO|MirTar2|mirzag|PACCMIT|TargetScan_v7_2
SNAI1	O95863		hsa-miR-30e-5p	0.789402	13	High	CoMeTa|Cupid|DIANA|MBStar|MirAncesTar|miranda_May_2021|mirbase|miRDB_v6|MiRNATIP|MirTar2|mirzag|PACCMIT|TargetScan_v7_2
P4HA2	O15460		hsa-miR-30e-5p	0.789304	12	High	bitargeting_May_2021|CoMeTa|Cupid|DIANA|MirAncesTar|miranda_May_2021|miRDB_v6|MiRNATIP|MirTar2|mirzag|PACCMIT|TargetScan_v7_2
SPEN	Q96T58		hsa-miR-30e-5p	0.789196	13	High	CoMeTa|Cupid|DIANA|MBStar|MirAncesTar|miranda_May_2021|mirbase|miRDB_v6|MiRNATIP|miRTar2GO|MirTar2|mirzag|TargetScan_v7_2
ACVR1	Q04771		hsa-miR-30e-5p	0.788222	12	High	CoMeTa|Cupid|DIANA|MirAncesTar|miranda_May_2021|mirbase|miRDB_v6|MiRNATIP|MirTar2|mirzag|PACCMIT|TargetScan_v7_2
YAF2	Q8IY57		hsa-miR-30e-5p	0.787775	11	High	CoMeTa|Cupid|MBStar|MirAncesTar|miranda_May_2021|miRDB_v6|mirmap_May_2021|MiRNATIP|MirTar2|mirzag|TargetScan_v7_2
IRS1	P35568		hsa-miR-30e-5p	0.787308	13	High	CoMeTa|Cupid|DIANA|MBStar|MirAncesTar|miranda_May_2021|mirbase|miRDB_v6|MiRNATIP|miRTar2GO|mirzag|PACCMIT|TargetScan_v7_2
GLCE	O94923		hsa-miR-30e-5p	0.786896	14	High	CoMeTa|Cupid|DIANA|MBStar|MirAncesTar|miranda_May_2021|miRDB_v6|mirmap_May_2021|MiRNATIP|miRTar2GO|MirTar2|mirzag|PACCMIT|TargetScan_v7_2
SLC5A3	P53794		hsa-miR-30e-5p	0.786346	13	High	bitargeting_May_2021|CoMeTa|DIANA|MirAncesTar|miranda_May_2021|mirbase|miRDB_v6|MiRNATIP|miRTar2GO|MirTar2|mirzag|PACCMIT|TargetScan_v7_2
LPGAT1	Q92604		hsa-miR-30e-5p	0.786209	13	High	CoMeTa|Cupid|DIANA|MBStar|MirAncesTar|miranda_May_2021|miRDB_v6|mirmap_May_2021|MiRNATIP|MirTar2|mirzag|PACCMIT|TargetScan_v7_2
CCDC43	Q96MW1		hsa-miR-30e-5p	0.78618	12	High	Cupid|DIANA|MBStar|MirAncesTar|miranda_May_2021|miRDB_v6|MiRNATIP|miRTar2GO|MirTar2|mirzag|PACCMIT|TargetScan_v7_2
LRP6	O75581		hsa-miR-30e-5p	0.785738	15	High	CoMeTa|Cupid|DIANA|MBStar|MirAncesTar|miranda_May_2021|miRDB_v6|mirmap_May_2021|MiRNATIP|miRTar2GO|MirTar2|mirzag|MultiMiTar|PACCMIT|TargetScan_v7_2
GNPDA1	P46926		hsa-miR-30e-5p	0.785707	12	High	CoMeTa|DIANA|MBStar|MirAncesTar|miranda_May_2021|miRDB_v6|MiRNATIP|MirSNPInTarget|miRTar2GO|MirTar2|PACCMIT|TargetScan_v7_2
ZDHHC21	Q8IVQ6		hsa-miR-30e-5p	0.785258	13	High	Cupid|DIANA|MBStar|MirAncesTar|miranda_May_2021|miRDB_v6|mirmap_May_2021|MirSNPInTarget|miRTar2GO|MirTar2|mirzag|PACCMIT|TargetScan_v7_2
CAMK2D	Q13557		hsa-miR-30e-5p	0.785246	13	High	CoMeTa|DIANA|MBStar|MirAncesTar|miranda_May_2021|miRDB_v6|mirmap_May_2021|MiRNATIP|miRTar2GO|MirTar2|mirzag|PACCMIT|TargetScan_v7_2
GLDC	P23378		hsa-miR-30e-5p	0.785237	14	High	bitargeting_May_2021|CoMeTa|Cupid|DIANA|MBStar|MirAncesTar|miranda_May_2021|mirbase|miRDB_v6|MiRNATIP|MirTar2|mirzag|PACCMIT|TargetScan_v7_2
BECN1	Q14457		hsa-miR-30e-5p	0.785065	13	High	CoMeTa|DIANA|MBStar|MirAncesTar|miranda_May_2021|mirbase|miRDB_v6|mirmap_May_2021|MiRNATIP|miRTar2GO|MirTar2|mirzag|TargetScan_v7_2
ZBTB18	Q99592		hsa-miR-30e-5p	0.784959	13	High	CoMeTa|Cupid|DIANA|MBStar|MirAncesTar|miranda_May_2021|miRDB_v6|mirmap_May_2021|MiRNATIP|miRTar2GO|MirTar2|mirzag|TargetScan_v7_2
SIRT1	Q96EB6		hsa-miR-30e-5p	0.784294	13	High	CoMeTa|Cupid|DIANA|MBStar|MirAncesTar|miranda_May_2021|miRDB_v6|MiRNATIP|miRTar2GO|MirTar2|mirzag|PACCMIT|TargetScan_v7_2
ZDHHC20	Q5W0Z9		hsa-miR-30e-5p	0.783879	11	High	Cupid|DIANA|MBStar|MirAncesTar|miranda_May_2021|miRDB_v6|MiRNATIP|miRTar2GO|MirTar2|mirzag|TargetScan_v7_2
HOXA1	P49639		hsa-miR-30e-5p	0.783871	13	High	CoMeTa|Cupid|DIANA|MBStar|MirAncesTar|miranda_May_2021|miRDB_v6|MiRNATIP|MirSNPInTarget|MirTar2|mirzag|PACCMIT|TargetScan_v7_2
COL13A1	Q5TAT6		hsa-miR-30e-5p	0.783658	11	High	CoMeTa|Cupid|DIANA|MBStar|MirAncesTar|miranda_May_2021|mirbase|MirTar2|mirzag|PACCMIT|TargetScan_v7_2
SOX4	Q06945		hsa-miR-30e-5p	0.783438	12	High	CoMeTa|Cupid|DIANA|MBStar|MirAncesTar|miranda_May_2021|miRDB_v6|MiRNATIP|miRTar2GO|mirzag|PACCMIT|TargetScan_v7_2
MAML1	Q92585		hsa-miR-30e-5p	0.783149	11	High	CoMeTa|Cupid|DIANA|MirAncesTar|miranda_May_2021|miRDB_v6|MiRNATIP|miRTar2GO|MirTar2|mirzag|TargetScan_v7_2
MAP3K5	Q99683		hsa-miR-30e-5p	0.783015	13	High	CoMeTa|Cupid|DIANA|MBStar|MirAncesTar|miranda_May_2021|mirbase|miRDB_v6|MiRNATIP|miRTar2GO|MirTar2|mirzag|TargetScan_v7_2
FOXD1	Q16676		hsa-miR-30e-5p	0.782816	11	High	CoMeTa|Cupid|DIANA|MirAncesTar|miranda_May_2021|miRDB_v6|MiRNATIP|miRTar2GO|MirTar2|mirzag|TargetScan_v7_2
GALNT3	Q14435		hsa-miR-30e-5p	0.782717	12	High	CoMeTa|DIANA|MBStar|MirAncesTar|miranda_May_2021|miRDB_v6|MiRNATIP|miRTar2GO|MirTar2|mirzag|PACCMIT|TargetScan_v7_2
EPB41	P11171		hsa-miR-30e-5p	0.782698	14	High	CoMeTa|Cupid|DIANA|MBStar|MirAncesTar|miranda_May_2021|mirbase|miRDB_v6|mirmap_May_2021|MiRNATIP|miRTar2GO|MirTar2|mirzag|TargetScan_v7_2
ZBTB11	O95625		hsa-miR-30e-5p	0.782513	11	High	CoMeTa|DIANA|MBStar|MirAncesTar|miranda_May_2021|miRDB_v6|MiRNATIP|miRTar2GO|MirTar2|mirzag|TargetScan_v7_2
RAB15	P59190		hsa-miR-30e-5p	0.782131	12	High	CoMeTa|Cupid|DIANA|MBStar|MirAncesTar|miranda_May_2021|miRDB_v6|MirSNPInTarget|miRTar2GO|MirTar2|PACCMIT|TargetScan_v7_2
SLC38A7	Q9NVC3		hsa-miR-30e-5p	0.78166	13	High	bitargeting_May_2021|CoMeTa|Cupid|DIANA|MirAncesTar|miranda_May_2021|miRDB_v6|MiRNATIP|miRTar2GO|MirTar2|mirzag|PACCMIT|TargetScan_v7_2
TNRC6B	Q9UPQ9		hsa-miR-30e-5p	0.781653	15	High	CoMeTa|Cupid|DIANA|MBStar|MirAncesTar|miranda_May_2021|miRDB_v6|mirmap_May_2021|MiRNATIP|miRTar2GO|MirTar2|mirzag|PACCMIT|RNA22|TargetScan_v7_2
CHMP2B	Q9UQN3		hsa-miR-30e-5p	0.780832	13	High	bitargeting_May_2021|CoMeTa|DIANA|MBStar|MirAncesTar|miranda_May_2021|miRDB_v6|MiRNATIP|miRTar2GO|MirTar2|mirzag|PACCMIT|TargetScan_v7_2
ARID4A	P29374		hsa-miR-30e-5p	0.780792	14	High	CoMeTa|Cupid|DIANA|MBStar|MirAncesTar|miranda_May_2021|mirbase|miRDB_v6|mirmap_May_2021|MiRNATIP|MirTar2|mirzag|PACCMIT|TargetScan_v7_2
LCOR	Q96JN0		hsa-miR-30e-5p	0.780477	13	High	Cupid|DIANA|MBStar|MirAncesTar|miranda_May_2021|miRDB_v6|mirmap_May_2021|MiRNATIP|miRTar2GO|MirTar2|mirzag|RNA22|TargetScan_v7_2
IDH1	O75874		hsa-miR-30e-5p	0.780233	10	High	CoMeTa|Cupid|DIANA|MBStar|MirAncesTar|miRDB_v6|MiRNATIP|miRTar2GO|mirzag|TargetScan_v7_2
SEMA3A	Q14563		hsa-miR-30e-5p	0.780211	14	High	bitargeting_May_2021|CoMeTa|Cupid|DIANA|MBStar|MirAncesTar|miranda_May_2021|mirbase|miRDB_v6|mirmap_May_2021|miRTar2GO|mirzag|PACCMIT|TargetScan_v7_2
PPP3CA	Q08209		hsa-miR-30e-5p	0.780167	12	High	CoMeTa|Cupid|DIANA|MBStar|MirAncesTar|miranda_May_2021|miRDB_v6|MiRNATIP|miRTar2GO|mirzag|RNA22|TargetScan_v7_2
ADAMTS9	Q9P2N4		hsa-miR-30e-5p	0.780054	15	High	bitargeting_May_2021|CoMeTa|Cupid|DIANA|MBStar|MirAncesTar|miranda_May_2021|miRDB_v6|mirmap_May_2021|MiRNATIP|MirTar2|mirzag|PACCMIT|RNA22|TargetScan_v7_2
IRF4	Q15306		hsa-miR-30e-5p	0.779901	14	High	bitargeting_May_2021|CoMeTa|Cupid|DIANA|MBStar|MirAncesTar|miranda_May_2021|miRDB_v6|MiRNATIP|miRTar2GO|MirTar2|mirzag|PACCMIT|TargetScan_v7_2
AZIN1	O14977		hsa-miR-30e-5p	0.779621	12	High	CoMeTa|Cupid|DIANA|MBStar|MirAncesTar|miranda_May_2021|miRDB_v6|mirmap_May_2021|MiRNATIP|miRTar2GO|mirzag|TargetScan_v7_2
CBFB	Q13951		hsa-miR-30e-5p	0.779551	13	High	CoMeTa|Cupid|DIANA|MBStar|MirAncesTar|miranda_May_2021|miRDB_v6|mirmap_May_2021|MiRNATIP|miRTar2GO|mirzag|PACCMIT|TargetScan_v7_2
PAAF1	Q9BRP4		hsa-miR-30e-5p	0.779205	13	High	CoMeTa|DIANA|MBStar|MirAncesTar|miranda_May_2021|mirbase|miRDB_v6|MiRNATIP|miRTar2GO|MirTar2|mirzag|RNA22|TargetScan_v7_2
GFPT2	O94808		hsa-miR-30e-5p	0.779147	13	High	CoMeTa|Cupid|DIANA|MBStar|MirAncesTar|miranda_May_2021|miRDB_v6|MiRNATIP|miRTar2GO|MirTar2|mirzag|PACCMIT|TargetScan_v7_2
HNRNPA3	P51991		hsa-miR-30e-5p	0.779046	15	High	bitargeting_May_2021|CoMeTa|Cupid|DIANA|MBStar|MirAncesTar|miranda_May_2021|mirbase|miRDB_v6|mirmap_May_2021|MiRNATIP|MirTar2|mirzag|PACCMIT|TargetScan_v7_2
SH3RF1	Q7Z6J0		hsa-miR-30e-5p	0.779028	12	High	Cupid|DIANA|MBStar|MirAncesTar|miranda_May_2021|miRDB_v6|MiRNATIP|miRTar2GO|MirTar2|mirzag|PACCMIT|TargetScan_v7_2
NRIP1	P48552		hsa-miR-30e-5p	0.778202	15	High	CoMeTa|Cupid|DIANA|MBStar|MirAncesTar|miranda_May_2021|miRDB_v6|MiRNATIP|MirSNPInTarget|miRTar2GO|MirTar2|mirzag|PACCMIT|RNA22|TargetScan_v7_2
RAB11A	P62491		hsa-miR-30e-5p	0.777877	13	High	CoMeTa|Cupid|DIANA|MBStar|MirAncesTar|miranda_May_2021|miRDB_v6|MiRNATIP|miRTar2GO|MirTar2|mirzag|PACCMIT|TargetScan_v7_2
LCLAT1	Q6UWP7		hsa-miR-30e-5p	0.77779	12	High	DIANA|MBStar|MirAncesTar|miranda_May_2021|miRDB_v6|mirmap_May_2021|MiRNATIP|miRTar2GO|MirTar2|mirzag|PACCMIT|TargetScan_v7_2
EEA1	Q15075		hsa-miR-30e-5p	0.777416	14	High	CoMeTa|DIANA|MBStar|MirAncesTar|miranda_May_2021|miRDB_v6|mirmap_May_2021|MiRNATIP|MirSNPInTarget|miRTar2GO|MirTar2|mirzag|PACCMIT|TargetScan_v7_2
CADPS	Q9ULU8		hsa-miR-30e-5p	0.777286	13	High	bitargeting_May_2021|CoMeTa|Cupid|DIANA|MBStar|MirAncesTar|miranda_May_2021|mirbase|miRDB_v6|MirTar2|mirzag|PACCMIT|TargetScan_v7_2
YTHDF3	Q7Z739		hsa-miR-30e-5p	0.776747	12	High	CoMeTa|Cupid|MBStar|MirAncesTar|miranda_May_2021|miRDB_v6|mirmap_May_2021|MirSNPInTarget|miRTar2GO|MirTar2|mirzag|TargetScan_v7_2
UBE2D3	P61077		hsa-miR-30e-5p	0.776678	12	High	CoMeTa|Cupid|DIANA|MBStar|MirAncesTar|miranda_May_2021|miRDB_v6|MiRNATIP|miRTar2GO|mirzag|PACCMIT|TargetScan_v7_2
AP3S1	Q92572		hsa-miR-30e-5p	0.776523	13	High	CoMeTa|Cupid|DIANA|MBStar|MirAncesTar|miranda_May_2021|mirbase|mirmap_May_2021|MiRNATIP|MirTar2|mirzag|PACCMIT|TargetScan_v7_2
MBNL2	Q5VZF2		hsa-miR-30e-5p	0.775799	14	High	CoMeTa|Cupid|DIANA|MBStar|MirAncesTar|miranda_May_2021|miRDB_v6|MiRNATIP|MirSNPInTarget|miRTar2GO|MirTar2|mirzag|PACCMIT|TargetScan_v7_2
GIGYF2	Q6Y7W6		hsa-miR-30e-5p	0.775233	16	High	CoMeTa|Cupid|DIANA|MBStar|MirAncesTar|miranda_May_2021|mirbase|miRDB_v6|mirmap_May_2021|MiRNATIP|miRTar2GO|MirTar2|mirzag|PACCMIT|RNA22|TargetScan_v7_2
RAB22A	Q9UL26		hsa-miR-30e-5p	0.774498	13	High	CoMeTa|DIANA|MBStar|MirAncesTar|miranda_May_2021|miRDB_v6|mirmap_May_2021|MiRNATIP|miRTar2GO|MirTar2|MultiMiTar|PACCMIT|TargetScan_v7_2
COL9A3	Q14050		hsa-miR-30e-5p	0.774446	12	High	CoMeTa|DIANA|MirAncesTar|miranda_May_2021|mirbase|miRDB_v6|MiRNATIP|MirSNPInTarget|miRTar2GO|mirzag|PACCMIT|TargetScan_v7_2
WDR44	Q5JSH3		hsa-miR-30e-5p	0.774351	11	High	CoMeTa|Cupid|DIANA|MBStar|MirAncesTar|miranda_May_2021|miRDB_v6|MiRNATIP|MirTar2|mirzag|TargetScan_v7_2
SOX9	P48436		hsa-miR-30e-5p	0.773948	11	High	CoMeTa|Cupid|DIANA|MBStar|MirAncesTar|miranda_May_2021|miRDB_v6|MiRNATIP|MirTar2|PACCMIT|TargetScan_v7_2
PRLR	P16471		hsa-miR-30e-5p	0.773736	15	High	bitargeting_May_2021|CoMeTa|DIANA|MBStar|MirAncesTar|miranda_May_2021|mirbase|miRDB_v6|MiRNATIP|MirSNPInTarget|MirTar2|mirzag|PACCMIT|RNA22|TargetScan_v7_2
STAG2	Q8N3U4		hsa-miR-30e-5p	0.77308	14	High	CoMeTa|Cupid|DIANA|MBStar|MirAncesTar|miranda_May_2021|miRDB_v6|mirmap_May_2021|MiRNATIP|miRTar2GO|MirTar2|mirzag|PACCMIT|TargetScan_v7_2
ZCCHC2	Q9C0B9		hsa-miR-30e-5p	0.772961	12	High	CoMeTa|DIANA|MBStar|MirAncesTar|miranda_May_2021|miRDB_v6|MiRNATIP|miRTar2GO|MirTar2|mirzag|PACCMIT|TargetScan_v7_2
RHOB	P62745		hsa-miR-30e-5p	0.772901	12	High	CoMeTa|Cupid|DIANA|MirAncesTar|miranda_May_2021|mirbase|miRDB_v6|MiRNATIP|MirTar2|mirzag|PACCMIT|TargetScan_v7_2
LRFN2	Q9ULH4		hsa-miR-30e-5p	0.772319	12	High	bitargeting_May_2021|Cupid|DIANA|MBStar|MirAncesTar|miranda_May_2021|mirbase|miRDB_v6|MirSNPInTarget|mirzag|PACCMIT|TargetScan_v7_2
RTKN2	Q8IZC4		hsa-miR-30e-5p	0.77207	12	High	bitargeting_May_2021|DIANA|MBStar|MirAncesTar|miranda_May_2021|miRDB_v6|mirmap_May_2021|MiRNATIP|MirTar2|mirzag|MultiMiTar|TargetScan_v7_2
MIA3	Q5JRA6		hsa-miR-30e-5p	0.771867	15	High	CoMeTa|Cupid|DIANA|MBStar|MirAncesTar|miranda_May_2021|mirbase|miRDB_v6|mirmap_May_2021|MiRNATIP|miRTar2GO|MirTar2|mirzag|RNA22|TargetScan_v7_2
SNX18	Q96RF0		hsa-miR-30e-5p	0.771782	11	High	Cupid|DIANA|MBStar|MirAncesTar|miranda_May_2021|miRDB_v6|MiRNATIP|miRTar2GO|MirTar2|mirzag|TargetScan_v7_2
VAPA	Q9P0L0		hsa-miR-30e-5p	0.771738	12	High	CoMeTa|Cupid|DIANA|MBStar|MirAncesTar|miranda_May_2021|MiRNATIP|miRTar2GO|MirTar2|mirzag|PACCMIT|TargetScan_v7_2
DDIT4	Q9NX09		hsa-miR-30e-5p	0.771689	14	High	bitargeting_May_2021|CoMeTa|DIANA|MBStar|MirAncesTar|miranda_May_2021|mirbase|miRDB_v6|MiRNATIP|miRTar2GO|MirTar2|mirzag|PACCMIT|TargetScan_v7_2
CCNJL	Q8IV13		hsa-miR-30e-5p	0.771688	14	High	CoMeTa|Cupid|DIANA|MBStar|MirAncesTar|miranda_May_2021|miRDB_v6|mirmap_May_2021|MirSNPInTarget|miRTar2GO|MirTar2|mirzag|PACCMIT|TargetScan_v7_2
ARF4	P18085		hsa-miR-30e-5p	0.771197	13	High	CoMeTa|Cupid|DIANA|MirAncesTar|miranda_May_2021|mirbase|miRDB_v6|MiRNATIP|miRTar2GO|MirTar2|mirzag|PACCMIT|TargetScan_v7_2
USP37	Q86T82		hsa-miR-30e-5p	0.770731	11	High	Cupid|DIANA|MBStar|MirAncesTar|miranda_May_2021|miRDB_v6|MiRNATIP|miRTar2GO|MirTar2|mirzag|TargetScan_v7_2
SH2B3	Q9UQQ2		hsa-miR-30e-5p	0.770604	11	High	CoMeTa|DIANA|MirAncesTar|miranda_May_2021|miRDB_v6|MiRNATIP|miRTar2GO|MirTar2|mirzag|PACCMIT|TargetScan_v7_2
EML1	O00423		hsa-miR-30e-5p	0.770511	13	High	CoMeTa|DIANA|MBStar|MirAncesTar|miranda_May_2021|miRDB_v6|mirmap_May_2021|MiRNATIP|miRTar2GO|MirTar2|mirzag|PACCMIT|TargetScan_v7_2
KMT2C	Q8NEZ4		hsa-miR-30e-5p	0.770312	12	High	Cupid|DIANA|MBStar|MirAncesTar|miranda_May_2021|miRDB_v6|mirmap_May_2021|MiRNATIP|MirTar2|mirzag|PACCMIT|TargetScan_v7_2
E2F7	Q96AV8		hsa-miR-30e-5p	0.770229	9	High	Cupid|DIANA|MBStar|MirAncesTar|miRDB_v6|MiRNATIP|miRTar2GO|mirzag|TargetScan_v7_2
MARCHF6	O60337		hsa-miR-30e-5p	0.770111	13	High	CoMeTa|Cupid|DIANA|MBStar|MirAncesTar|miranda_May_2021|miRDB_v6|MiRNATIP|MirTar2|mirzag|PACCMIT|RNA22|TargetScan_v7_2
RUNX1	Q01196		hsa-miR-30e-5p	0.768633	12	High	CoMeTa|Cupid|DIANA|MBStar|MirAncesTar|miranda_May_2021|miRDB_v6|MiRNATIP|miRTar2GO|mirzag|PACCMIT|TargetScan_v7_2
UNC5C	O95185		hsa-miR-30e-5p	0.768383	13	High	CoMeTa|Cupid|DIANA|MBStar|MirAncesTar|miranda_May_2021|mirbase|miRDB_v6|MiRNATIP|MirTar2|mirzag|PACCMIT|TargetScan_v7_2
ZNF644	Q9H582		hsa-miR-30e-5p	0.768046	14	High	bitargeting_May_2021|Cupid|DIANA|MBStar|MirAncesTar|miranda_May_2021|mirbase|miRDB_v6|MiRNATIP|miRTar2GO|MirTar2|mirzag|PACCMIT|TargetScan_v7_2
CHL1	O00533		hsa-miR-30e-5p	0.767447	12	High	CoMeTa|DIANA|MBStar|MirAncesTar|miranda_May_2021|miRDB_v6|mirmap_May_2021|MiRNATIP|MirTar2|mirzag|PACCMIT|TargetScan_v7_2
SSX2IP	Q9Y2D8		hsa-miR-30e-5p	0.767069	14	High	CoMeTa|DIANA|MBStar|MirAncesTar|miranda_May_2021|miRDB_v6|mirmap_May_2021|MiRNATIP|miRTar2GO|MirTar2|mirzag|MultiMiTar|PACCMIT|TargetScan_v7_2
PDE4D	Q08499		hsa-miR-30e-5p	0.767006	14	High	CoMeTa|DIANA|MBStar|MirAncesTar|miranda_May_2021|miRDB_v6|mirmap_May_2021|MiRNATIP|miRTar2GO|mirzag|MultiMiTar|PACCMIT|RNA22|TargetScan_v7_2
MAP4K4	O95819		hsa-miR-30e-5p	0.766643	13	High	CoMeTa|Cupid|MBStar|MirAncesTar|miranda_May_2021|miRDB_v6|mirmap_May_2021|miRTar2GO|MirTar2|mirzag|MultiMiTar|PACCMIT|TargetScan_v7_2
ORC2	Q13416		hsa-miR-30e-5p	0.766343	13	High	bitargeting_May_2021|CoMeTa|Cupid|DIANA|MBStar|MirAncesTar|miranda_May_2021|miRDB_v6|mirmap_May_2021|MiRNATIP|miRTar2GO|mirzag|TargetScan_v7_2
OMG	P23515		hsa-miR-30e-5p	0.766324	11	High	CoMeTa|Cupid|DIANA|MBStar|MirAncesTar|miranda_May_2021|mirbase|miRDB_v6|MirTar2|PACCMIT|TargetScan_v7_2
ADO	Q96SZ5		hsa-miR-30e-5p	0.765679	12	High	CoMeTa|Cupid|DIANA|MBStar|MirAncesTar|miranda_May_2021|miRDB_v6|MiRNATIP|miRTar2GO|mirzag|PACCMIT|TargetScan_v7_2
DPY19L1	Q2PZI1		hsa-miR-30e-5p	0.765432	14	High	bitargeting_May_2021|CoMeTa|Cupid|DIANA|MBStar|MirAncesTar|miranda_May_2021|mirmap_May_2021|MiRNATIP|miRTar2GO|MirTar2|mirzag|PACCMIT|TargetScan_v7_2
GRIA2	P42262		hsa-miR-30e-5p	0.765326	12	High	CoMeTa|Cupid|DIANA|MBStar|MirAncesTar|miranda_May_2021|miRDB_v6|MiRNATIP|MirTar2|mirzag|PACCMIT|TargetScan_v7_2
PDSS1	Q5T2R2		hsa-miR-30e-5p	0.76524	14	High	CoMeTa|Cupid|DIANA|MBStar|MirAncesTar|miranda_May_2021|mirbase|miRDB_v6|mirmap_May_2021|MiRNATIP|MirSNPInTarget|MirTar2|mirzag|TargetScan_v7_2
DOLPP1	Q86YN1		hsa-miR-30e-5p	0.76467	10	High	CoMeTa|Cupid|DIANA|MirAncesTar|miranda_May_2021|miRDB_v6|MiRNATIP|MirSNPInTarget|MirTar2|TargetScan_v7_2
DLL4	Q9NR61		hsa-miR-30e-5p	0.764167	11	High	Cupid|DIANA|MBStar|MirAncesTar|miranda_May_2021|mirbase|miRDB_v6|MirTar2|mirzag|PACCMIT|TargetScan_v7_2
BAZ2B	Q9UIF8		hsa-miR-30e-5p	0.763933	14	High	CoMeTa|Cupid|DIANA|MirAncesTar|miranda_May_2021|miRDB_v6|mirmap_May_2021|MiRNATIP|miRTar2GO|MirTar2|mirzag|PACCMIT|RNA22|TargetScan_v7_2
ZNF521	Q96K83		hsa-miR-30e-5p	0.76377	13	High	Cupid|DIANA|MBStar|MirAncesTar|miranda_May_2021|mirbase|miRDB_v6|MiRNATIP|miRTar2GO|MirTar2|mirzag|PACCMIT|TargetScan_v7_2
UBE3C	Q15386		hsa-miR-30e-5p	0.76365	12	High	CoMeTa|Cupid|DIANA|MirAncesTar|miranda_May_2021|miRDB_v6|MiRNATIP|miRTar2GO|MirTar2|mirzag|PACCMIT|TargetScan_v7_2
FAM13A	O94988		hsa-miR-30e-5p	0.763013	12	High	CoMeTa|Cupid|DIANA|MBStar|MirAncesTar|miranda_May_2021|miRDB_v6|MiRNATIP|miRTar2GO|mirzag|PACCMIT|TargetScan_v7_2
ZBTB41	Q5SVQ8		hsa-miR-30e-5p	0.762929	11	High	Cupid|MBStar|MirAncesTar|miranda_May_2021|miRDB_v6|MiRNATIP|miRTar2GO|MirTar2|mirzag|MultiMiTar|TargetScan_v7_2
SLC4A7	Q9Y6M7		hsa-miR-30e-5p	0.762391	14	High	CoMeTa|DIANA|MBStar|MirAncesTar|miranda_May_2021|miRDB_v6|mirmap_May_2021|MiRNATIP|miRTar2GO|MirTar2|mirzag|MultiMiTar|PACCMIT|TargetScan_v7_2
VAT1L	Q9HCJ6		hsa-miR-30e-5p	0.762301	11	High	Cupid|DIANA|MBStar|MirAncesTar|miranda_May_2021|miRDB_v6|mirmap_May_2021|MiRNATIP|MirTar2|PACCMIT|TargetScan_v7_2
KRAS	P01116		hsa-miR-30e-5p	0.762255	13	High	CoMeTa|Cupid|DIANA|MBStar|MirAncesTar|miranda_May_2021|miRDB_v6|MiRNATIP|MirSNPInTarget|miRTar2GO|mirzag|PACCMIT|TargetScan_v7_2
BCOR	Q6W2J9		hsa-miR-30e-5p	0.762102	12	High	CoMeTa|Cupid|DIANA|MBStar|MirAncesTar|miranda_May_2021|miRDB_v6|MiRNATIP|miRTar2GO|mirzag|PACCMIT|TargetScan_v7_2
FBXO34	Q9NWN3		hsa-miR-30e-5p	0.761969	15	High	CoMeTa|Cupid|DIANA|MBStar|MirAncesTar|miranda_May_2021|mirbase|miRDB_v6|MiRNATIP|MirSNPInTarget|miRTar2GO|MirTar2|mirzag|PACCMIT|TargetScan_v7_2
NR6A1	Q15406		hsa-miR-30e-5p	0.761513	13	High	bitargeting_May_2021|CoMeTa|Cupid|DIANA|MBStar|MirAncesTar|miranda_May_2021|mirbase|miRDB_v6|mirmap_May_2021|MiRNATIP|PACCMIT|TargetScan_v7_2
GRB10	Q13322		hsa-miR-30e-5p	0.761477	13	High	CoMeTa|Cupid|DIANA|MBStar|MirAncesTar|miranda_May_2021|mirmap_May_2021|MiRNATIP|miRTar2GO|MirTar2|mirzag|PACCMIT|TargetScan_v7_2
CCDC97	Q96F63		hsa-miR-30e-5p	0.761166	12	High	Cupid|DIANA|MirAncesTar|miranda_May_2021|miRDB_v6|MiRNATIP|miRTar2GO|MirTar2|mirzag|PACCMIT|RNA22|TargetScan_v7_2
ADAM19	Q9H013		hsa-miR-30e-5p	0.761031	11	High	bitargeting_May_2021|CoMeTa|DIANA|MirAncesTar|miranda_May_2021|miRDB_v6|mirmap_May_2021|MirTar2|mirzag|PACCMIT|TargetScan_v7_2
GOLGA4	Q13439		hsa-miR-30e-5p	0.76069	12	High	CoMeTa|Cupid|DIANA|MBStar|MirAncesTar|miranda_May_2021|miRDB_v6|MiRNATIP|miRTar2GO|mirzag|PACCMIT|TargetScan_v7_2
SETD7	Q8WTS6		hsa-miR-30e-5p	0.760149	14	High	Cupid|DIANA|MBStar|MirAncesTar|miranda_May_2021|miRDB_v6|mirmap_May_2021|MiRNATIP|miRTar2GO|MirTar2|mirzag|PACCMIT|RNA22|TargetScan_v7_2
RBM12	Q9NTZ6		hsa-miR-30e-5p	0.760059	11	High	CoMeTa|Cupid|DIANA|MBStar|MirAncesTar|miranda_May_2021|miRDB_v6|MiRNATIP|miRTar2GO|mirzag|TargetScan_v7_2
MEIS2	O14770		hsa-miR-30e-5p	0.759953	13	High	CoMeTa|Cupid|DIANA|MBStar|MirAncesTar|miranda_May_2021|mirmap_May_2021|MiRNATIP|miRTar2GO|mirzag|PACCMIT|RNA22|TargetScan_v7_2
AMOTL2	Q9Y2J4		hsa-miR-30e-5p	0.758934	12	High	CoMeTa|Cupid|DIANA|MBStar|MirAncesTar|miranda_May_2021|miRDB_v6|MiRNATIP|miRTar2GO|mirzag|PACCMIT|TargetScan_v7_2
ITSN1	Q15811		hsa-miR-30e-5p	0.758576	12	High	CoMeTa|Cupid|DIANA|MBStar|MirAncesTar|miranda_May_2021|mirmap_May_2021|MiRNATIP|miRTar2GO|MirTar2|mirzag|TargetScan_v7_2
SP4	Q02446		hsa-miR-30e-5p	0.758528	13	High	CoMeTa|Cupid|DIANA|MBStar|MirAncesTar|miranda_May_2021|miRDB_v6|MiRNATIP|miRTar2GO|MirTar2|mirzag|PACCMIT|TargetScan_v7_2
EAF1	Q96JC9		hsa-miR-30e-5p	0.758518	12	High	Cupid|DIANA|MBStar|MirAncesTar|miranda_May_2021|miRDB_v6|MiRNATIP|miRTar2GO|MirTar2|mirzag|PACCMIT|TargetScan_v7_2
ERG	P11308		hsa-miR-30e-5p	0.75807	11	High	CoMeTa|Cupid|DIANA|MBStar|MirAncesTar|miranda_May_2021|miRDB_v6|MiRNATIP|mirzag|PACCMIT|TargetScan_v7_2
CLOCK	O15516		hsa-miR-30e-5p	0.757931	13	High	CoMeTa|DIANA|MBStar|MirAncesTar|miranda_May_2021|miRDB_v6|mirmap_May_2021|MiRNATIP|miRTar2GO|MirTar2|mirzag|PACCMIT|TargetScan_v7_2
SGCB	Q16585		hsa-miR-30e-5p	0.757743	12	High	CoMeTa|Cupid|DIANA|MBStar|MirAncesTar|miranda_May_2021|miRDB_v6|MiRNATIP|miRTar2GO|MirTar2|PACCMIT|TargetScan_v7_2
CHD7	Q9P2D1		hsa-miR-30e-5p	0.757559	11	High	CoMeTa|MBStar|MirAncesTar|miranda_May_2021|miRDB_v6|MiRNATIP|miRTar2GO|MirTar2|mirzag|PACCMIT|TargetScan_v7_2
ESCO1	Q5FWF5		hsa-miR-30e-5p	0.757462	13	High	Cupid|DIANA|MBStar|MirAncesTar|miranda_May_2021|mirbase|miRDB_v6|mirmap_May_2021|MirTar2|mirzag|PACCMIT|RNA22|TargetScan_v7_2
IP6K3	Q96PC2		hsa-miR-30e-5p	0.756574	13	High	bitargeting_May_2021|Cupid|DIANA|MirAncesTar|miranda_May_2021|mirbase|miRDB_v6|MiRNATIP|MirTar2|mirzag|PACCMIT|RNA22|TargetScan_v7_2
PTPDC1	A2A3K4		hsa-miR-30e-5p	0.756276	13	High	Cupid|DIANA|MBStar|MirAncesTar|miranda_May_2021|mirbase|miRDB_v6|MiRNATIP|MirSNPInTarget|miRTar2GO|MirTar2|mirzag|TargetScan_v7_2
KIAA2026	Q5HYC2		hsa-miR-30e-5p	0.756214	11	High	Cupid|MBStar|MirAncesTar|miranda_May_2021|mirbase|miRDB_v6|MiRNATIP|MirTar2|mirzag|PACCMIT|TargetScan_v7_2
DNMT3A	Q9Y6K1		hsa-miR-30e-5p	0.756034	13	High	CoMeTa|Cupid|DIANA|MBStar|MirAncesTar|miranda_May_2021|miRDB_v6|mirmap_May_2021|MiRNATIP|MirTar2|mirzag|PACCMIT|TargetScan_v7_2
PGM1	P36871		hsa-miR-30e-5p	0.755705	11	High	CoMeTa|DIANA|MBStar|MirAncesTar|miranda_May_2021|miRDB_v6|MiRNATIP|miRTar2GO|MirTar2|mirzag|TargetScan_v7_2
ZNF711	Q9Y462		hsa-miR-30e-5p	0.75563	11	High	CoMeTa|Cupid|DIANA|MirAncesTar|miranda_May_2021|miRDB_v6|MiRNATIP|miRTar2GO|MirTar2|mirzag|TargetScan_v7_2
ZDHHC17	Q8IUH5		hsa-miR-30e-5p	0.755622	12	High	CoMeTa|Cupid|DIANA|MBStar|MirAncesTar|miranda_May_2021|miRDB_v6|MiRNATIP|miRTar2GO|mirzag|PACCMIT|TargetScan_v7_2
C14orf28	Q4W4Y0		hsa-miR-30e-5p	0.755515	15	High	bitargeting_May_2021|Cupid|DIANA|MBStar|MirAncesTar|miranda_May_2021|mirbase|miRDB_v6|MiRNATIP|MirSNPInTarget|miRTar2GO|MirTar2|mirzag|PACCMIT|TargetScan_v7_2
CAPN5	O15484		hsa-miR-30e-5p	0.755406	9	High	CoMeTa|Cupid|DIANA|MirAncesTar|miranda_May_2021|miRDB_v6|mirzag|PACCMIT|TargetScan_v7_2
FGD6	Q6ZV73		hsa-miR-30e-5p	0.75481	13	High	CoMeTa|Cupid|DIANA|MBStar|MirAncesTar|miranda_May_2021|mirbase|miRDB_v6|MiRNATIP|MirTar2|mirzag|PACCMIT|TargetScan_v7_2
RABGAP1L	B7ZAP0		hsa-miR-30e-5p	0.754458	14	High	bitargeting_May_2021|CoMeTa|DIANA|MBStar|MirAncesTar|miranda_May_2021|mirbase|miRDB_v6|mirmap_May_2021|MiRNATIP|miRTar2GO|MirTar2|RNA22|TargetScan_v7_2
CEP76	Q8TAP6		hsa-miR-30e-5p	0.754438	11	High	CoMeTa|DIANA|MBStar|MirAncesTar|miranda_May_2021|miRDB_v6|mirmap_May_2021|miRTar2GO|MirTar2|mirzag|TargetScan_v7_2
SLC38A2	Q96QD8		hsa-miR-30e-5p	0.754289	13	High	CoMeTa|Cupid|DIANA|MBStar|MirAncesTar|miranda_May_2021|miRDB_v6|MiRNATIP|miRTar2GO|MirTar2|mirzag|PACCMIT|TargetScan_v7_2
GJA1	P17302		hsa-miR-30e-5p	0.754266	12	High	bitargeting_May_2021|CoMeTa|Cupid|DIANA|MirAncesTar|miranda_May_2021|miRDB_v6|mirmap_May_2021|MiRNATIP|mirzag|PACCMIT|TargetScan_v7_2
PCDH10	Q9P2E7		hsa-miR-30e-5p	0.753246	14	High	bitargeting_May_2021|Cupid|DIANA|MBStar|MirAncesTar|miranda_May_2021|miRDB_v6|mirmap_May_2021|MiRNATIP|MirSNPInTarget|miRTar2GO|MirTar2|mirzag|TargetScan_v7_2
SNX10	Q9Y5X0		hsa-miR-30e-5p	0.751734	11	High	CoMeTa|Cupid|DIANA|MBStar|MirAncesTar|miranda_May_2021|miRDB_v6|MiRNATIP|MirTar2|mirzag|TargetScan_v7_2
GCNT2	Q8N0V5		hsa-miR-30e-5p	0.751628	13	High	bitargeting_May_2021|CoMeTa|Cupid|DIANA|MBStar|MirAncesTar|miranda_May_2021|miRDB_v6|MiRNATIP|miRTar2GO|MirTar2|mirzag|TargetScan_v7_2
LPP	Q93052		hsa-miR-30e-5p	0.751374	14	High	bitargeting_May_2021|CoMeTa|DIANA|MBStar|MirAncesTar|miranda_May_2021|miRDB_v6|mirmap_May_2021|MiRNATIP|miRTar2GO|MirTar2|mirzag|PACCMIT|TargetScan_v7_2
TASP1	Q9H6P5		hsa-miR-30e-5p	0.751274	13	High	CoMeTa|Cupid|DIANA|MBStar|MirAncesTar|miranda_May_2021|miRDB_v6|mirmap_May_2021|MiRNATIP|MirTar2|mirzag|PACCMIT|TargetScan_v7_2
IL1RAPL2	Q9NP60		hsa-miR-30e-5p	0.750911	9	High	CoMeTa|Cupid|DIANA|MBStar|MirAncesTar|miranda_May_2021|mirbase|miRDB_v6|TargetScan_v7_2
UBE2D2	P62837		hsa-miR-30e-5p	0.750874	13	High	CoMeTa|Cupid|DIANA|MBStar|MirAncesTar|miranda_May_2021|mirmap_May_2021|MiRNATIP|miRTar2GO|mirzag|PACCMIT|RNA22|TargetScan_v7_2
BNC2	Q6ZN30		hsa-miR-30e-5p	0.750611	14	High	CoMeTa|Cupid|DIANA|MBStar|MirAncesTar|miranda_May_2021|miRDB_v6|mirmap_May_2021|MiRNATIP|MirSNPInTarget|mirzag|MultiMiTar|PACCMIT|TargetScan_v7_2
CEP350	Q5VT06		hsa-miR-30e-5p	0.750421	13	High	CoMeTa|Cupid|DIANA|MBStar|MirAncesTar|miranda_May_2021|miRDB_v6|MiRNATIP|miRTar2GO|mirzag|PACCMIT|RNA22|TargetScan_v7_2
ZCCHC14	Q8WYQ9		hsa-miR-30e-5p	0.750298	14	High	CoMeTa|Cupid|DIANA|MBStar|MirAncesTar|miranda_May_2021|miRDB_v6|MiRNATIP|miRTar2GO|MirTar2|mirzag|PACCMIT|RNA22|TargetScan_v7_2
MLXIP	Q9HAP2		hsa-miR-30e-5p	0.750213	12	High	CoMeTa|DIANA|MirAncesTar|miranda_May_2021|miRDB_v6|MiRNATIP|miRTar2GO|MirTar2|mirzag|PACCMIT|RNA22|TargetScan_v7_2
SPCS3	P61009		hsa-miR-30e-5p	0.75015	14	High	CoMeTa|Cupid|DIANA|MBStar|MirAncesTar|miranda_May_2021|miRDB_v6|mirmap_May_2021|MiRNATIP|MirSNPInTarget|miRTar2GO|MirTar2|mirzag|TargetScan_v7_2
SMG1	Q96Q15		hsa-miR-30e-3p	0.750069	15	Very High	bitargeting_May_2021|Cupid|DIANA|MBStar|MirAncesTar|miranda_May_2021|miRDB_v6|MiRNATIP|MirSNPInTarget|miRTar2GO|MirTar2|mirzag|PACCMIT|PITA_May_2021|RNA22
MAN1A2	O60476		hsa-miR-30e-5p	0.749565	13	High	CoMeTa|Cupid|DIANA|MBStar|MirAncesTar|miranda_May_2021|miRDB_v6|mirmap_May_2021|MiRNATIP|MirTar2|PACCMIT|RNA22|TargetScan_v7_2
EDNRA	P25101		hsa-miR-30e-5p	0.749452	11	High	CoMeTa|Cupid|DIANA|MBStar|MirAncesTar|miranda_May_2021|miRDB_v6|MiRNATIP|miRTar2GO|mirzag|TargetScan_v7_2
BRD1	O95696		hsa-miR-30e-5p	0.749405	11	High	CoMeTa|Cupid|DIANA|MirAncesTar|miranda_May_2021|MiRNATIP|miRTar2GO|MirTar2|mirzag|PACCMIT|TargetScan_v7_2
LGI1	O95970		hsa-miR-30e-5p	0.749265	9	High	CoMeTa|Cupid|DIANA|MirAncesTar|miranda_May_2021|mirbase|miRDB_v6|mirmap_May_2021|TargetScan_v7_2
RBFOX1	Q9NWB1		hsa-miR-30e-5p	0.749179	14	High	CoMeTa|Cupid|DIANA|MBStar|MirAncesTar|miranda_May_2021|miRDB_v6|MiRNATIP|MirSNPInTarget|MirTar2|mirzag|PACCMIT|RNA22|TargetScan_v7_2
MZT1	Q08AG7		hsa-miR-30e-5p	0.749081	11	High	DIANA|MBStar|MirAncesTar|miranda_May_2021|miRDB_v6|MiRNATIP|miRTar2GO|MirTar2|mirzag|RNA22|TargetScan_v7_2
UCP3	P55916		hsa-miR-30e-5p	0.748762	13	High	CoMeTa|Cupid|DIANA|MBStar|MirAncesTar|miranda_May_2021|miRDB_v6|MiRNATIP|MirSNPInTarget|MirTar2|mirzag|RNA22|TargetScan_v7_2
EML4	Q9HC35		hsa-miR-30e-5p	0.748014	12	High	CoMeTa|DIANA|MBStar|MirAncesTar|miranda_May_2021|miRDB_v6|MiRNATIP|miRTar2GO|MirTar2|mirzag|PACCMIT|TargetScan_v7_2
ZCCHC24	Q8N2G6		hsa-miR-30e-5p	0.747949	13	High	CoMeTa|Cupid|DIANA|MBStar|MirAncesTar|miranda_May_2021|miRDB_v6|MiRNATIP|MirSNPInTarget|miRTar2GO|mirzag|PACCMIT|TargetScan_v7_2
RCOR1	Q9UKL0		hsa-miR-30e-5p	0.747153	13	High	CoMeTa|Cupid|DIANA|MBStar|MirAncesTar|miranda_May_2021|miRDB_v6|mirmap_May_2021|MiRNATIP|miRTar2GO|mirzag|PACCMIT|TargetScan_v7_2
KXD1	Q9BQD3		hsa-miR-30e-5p	0.746801	12	High	CoMeTa|DIANA|MBStar|MirAncesTar|miranda_May_2021|mirbase|miRDB_v6|MiRNATIP|miRTar2GO|MirTar2|mirzag|TargetScan_v7_2
ZNF608	Q9ULD9		hsa-miR-30e-5p	0.746321	10	High	Cupid|MBStar|MirAncesTar|miranda_May_2021|miRDB_v6|MiRNATIP|MirTar2|mirzag|PACCMIT|TargetScan_v7_2
FKBP3	Q00688		hsa-miR-30e-5p	0.746084	12	High	CoMeTa|DIANA|MBStar|MirAncesTar|miranda_May_2021|mirbase|miRDB_v6|MiRNATIP|miRTar2GO|MirTar2|mirzag|TargetScan_v7_2
TCIM	Q9NR00		hsa-miR-30e-5p	0.746078	12	High	CoMeTa|Cupid|DIANA|MBStar|MirAncesTar|miranda_May_2021|miRDB_v6|MiRNATIP|miRTar2GO|MirTar2|mirzag|TargetScan_v7_2
VKORC1L1	Q8N0U8		hsa-miR-30e-5p	0.745738	10	High	Cupid|DIANA|MBStar|MirAncesTar|miranda_May_2021|miRDB_v6|mirmap_May_2021|MirTar2|mirzag|TargetScan_v7_2
TMEM121	Q9BTD3		hsa-miR-30e-5p	0.745731	10	High	CoMeTa|Cupid|DIANA|MBStar|miranda_May_2021|mirbase|miRDB_v6|MiRNATIP|PACCMIT|TargetScan_v7_2
ACTR1A	P61163		hsa-miR-30e-5p	0.745535	14	High	bitargeting_May_2021|CoMeTa|Cupid|DIANA|MirAncesTar|miranda_May_2021|miRDB_v6|mirmap_May_2021|MiRNATIP|MirTar2|mirzag|PACCMIT|RNA22|TargetScan_v7_2
ARL6IP6	Q8N6S5		hsa-miR-30e-5p	0.745461	14	High	bitargeting_May_2021|Cupid|DIANA|MBStar|MirAncesTar|miranda_May_2021|mirbase|MiRNATIP|miRTar2GO|MirTar2|mirzag|PACCMIT|RNA22|TargetScan_v7_2
KLF12	Q9Y4X4		hsa-miR-30e-5p	0.744951	13	High	CoMeTa|Cupid|DIANA|MBStar|MirAncesTar|miranda_May_2021|miRDB_v6|mirmap_May_2021|MiRNATIP|MirTar2|MultiMiTar|PACCMIT|TargetScan_v7_2
PPP3R1	P63098		hsa-miR-30e-5p	0.744901	11	High	CoMeTa|Cupid|DIANA|MBStar|MirAncesTar|miranda_May_2021|miRDB_v6|MiRNATIP|MirTar2|mirzag|TargetScan_v7_2
RAB23	Q9ULC3		hsa-miR-30e-5p	0.744873	12	High	CoMeTa|DIANA|MBStar|MirAncesTar|miranda_May_2021|miRDB_v6|MiRNATIP|miRTar2GO|MirTar2|mirzag|PACCMIT|TargetScan_v7_2
MCF2L	O15068		hsa-miR-30e-5p	0.744637	12	High	CoMeTa|Cupid|DIANA|MBStar|MirAncesTar|miranda_May_2021|miRDB_v6|mirmap_May_2021|MirTar2|mirzag|PACCMIT|TargetScan_v7_2
ATAD2B	Q9ULI0		hsa-miR-30e-5p	0.744541	12	High	CoMeTa|Cupid|DIANA|MBStar|MirAncesTar|miranda_May_2021|miRDB_v6|MiRNATIP|MirTar2|mirzag|PACCMIT|TargetScan_v7_2
GOLGA1	Q92805		hsa-miR-30e-5p	0.744156	10	High	CoMeTa|Cupid|DIANA|MirAncesTar|miranda_May_2021|miRDB_v6|miRTar2GO|mirzag|RNA22|TargetScan_v7_2
PPID	Q08752		hsa-miR-30e-5p	0.743957	9	High	CoMeTa|MirAncesTar|miranda_May_2021|mirbase|miRDB_v6|MirTar2|mirzag|PACCMIT|TargetScan_v7_2
AFF4	Q9UHB7		hsa-miR-30e-5p	0.743606	13	High	CoMeTa|DIANA|MBStar|MirAncesTar|miranda_May_2021|miRDB_v6|MiRNATIP|MirSNPInTarget|miRTar2GO|MirTar2|mirzag|PACCMIT|TargetScan_v7_2
CELF3	Q5SZQ8		hsa-miR-30e-5p	0.743547	10	High	CoMeTa|Cupid|DIANA|MirAncesTar|miranda_May_2021|miRDB_v6|MirTar2|mirzag|PACCMIT|TargetScan_v7_2
STK35	Q8TDR2		hsa-miR-30e-5p	0.743477	12	High	DIANA|MBStar|MirAncesTar|miranda_May_2021|miRDB_v6|mirmap_May_2021|MiRNATIP|MirSNPInTarget|MirTar2|MultiMiTar|PACCMIT|TargetScan_v7_2
ADGRA3	Q8IWK6		hsa-miR-30e-5p	0.743353	11	High	CoMeTa|Cupid|MBStar|MirAncesTar|miranda_May_2021|mirbase|miRDB_v6|MirTar2|mirzag|PACCMIT|TargetScan_v7_2
E2F3	O00716		hsa-miR-30e-5p	0.743178	13	High	CoMeTa|Cupid|DIANA|MBStar|MirAncesTar|miranda_May_2021|miRDB_v6|mirmap_May_2021|MiRNATIP|miRTar2GO|mirzag|PACCMIT|TargetScan_v7_2
SRSF10	O75494		hsa-miR-30e-5p	0.742734	12	High	CoMeTa|Cupid|DIANA|MBStar|MirAncesTar|miranda_May_2021|miRDB_v6|mirmap_May_2021|MiRNATIP|MirTar2|mirzag|TargetScan_v7_2
SLC7A10	Q9NS82		hsa-miR-30e-5p	0.742594	9	High	CoMeTa|Cupid|MBStar|MirAncesTar|miranda_May_2021|mirbase|miRDB_v6|PACCMIT|TargetScan_v7_2
CCDC6	Q16204		hsa-miR-30e-5p	0.742397	14	High	CoMeTa|Cupid|DIANA|MBStar|MirAncesTar|miranda_May_2021|miRDB_v6|mirmap_May_2021|MiRNATIP|MirSNPInTarget|miRTar2GO|MirTar2|mirzag|TargetScan_v7_2
PTEN	P60484		hsa-miR-30e-3p	0.742388	13	Very High	Cupid|DIANA|MBStar|MirAncesTar|miranda_May_2021|miRDB_v6|MiRNATIP|MirSNPInTarget|miRTar2GO|MirTar2|mirzag|PACCMIT|RNA22
SCN3A	Q9NY46		hsa-miR-30e-5p	0.742324	14	High	bitargeting_May_2021|CoMeTa|DIANA|MBStar|MirAncesTar|miranda_May_2021|mirbase|miRDB_v6|mirmap_May_2021|MiRNATIP|MirTar2|mirzag|PACCMIT|TargetScan_v7_2
JAKMIP2	Q96AA8		hsa-miR-30e-5p	0.741532	12	High	CoMeTa|Cupid|DIANA|MBStar|MirAncesTar|miranda_May_2021|mirbase|miRDB_v6|mirmap_May_2021|MiRNATIP|MirTar2|TargetScan_v7_2
SCN1A	P35498		hsa-miR-30e-5p	0.741225	12	High	CoMeTa|Cupid|DIANA|MBStar|MirAncesTar|miranda_May_2021|miRDB_v6|mirmap_May_2021|MiRNATIP|MirTar2|RNA22|TargetScan_v7_2
DLGAP4	Q9Y2H0		hsa-miR-30e-5p	0.741061	12	High	CoMeTa|Cupid|DIANA|MirAncesTar|miranda_May_2021|miRDB_v6|MiRNATIP|miRTar2GO|MirTar2|mirzag|PACCMIT|TargetScan_v7_2
FAM81A	Q8TBF8		hsa-miR-30e-5p	0.740862	11	High	Cupid|DIANA|MBStar|MirAncesTar|miranda_May_2021|miRDB_v6|mirmap_May_2021|MiRNATIP|MirTar2|mirzag|TargetScan_v7_2
MYO5A	Q9Y4I1		hsa-miR-30e-5p	0.740265	13	High	bitargeting_May_2021|CoMeTa|DIANA|MBStar|MirAncesTar|miranda_May_2021|miRDB_v6|MiRNATIP|miRTar2GO|MirTar2|mirzag|PACCMIT|TargetScan_v7_2
FAM110B	Q8TC76		hsa-miR-30e-5p	0.739799	11	High	CoMeTa|DIANA|MBStar|miranda_May_2021|mirbase|miRDB_v6|MiRNATIP|MirTar2|mirzag|PACCMIT|TargetScan_v7_2
TULP4	Q9NRJ4		hsa-miR-30e-5p	0.739782	13	High	CoMeTa|DIANA|MBStar|MirAncesTar|miranda_May_2021|miRDB_v6|MiRNATIP|miRTar2GO|mirzag|MultiMiTar|PACCMIT|RNA22|TargetScan_v7_2
PSMD7	P51665		hsa-miR-30e-5p	0.739468	10	High	CoMeTa|Cupid|MirAncesTar|miranda_May_2021|miRDB_v6|MiRNATIP|miRTar2GO|MirTar2|PACCMIT|TargetScan_v7_2
SCYL3	Q8IZE3		hsa-miR-30e-5p	0.738989	11	High	CoMeTa|Cupid|DIANA|MirAncesTar|miranda_May_2021|miRDB_v6|MiRNATIP|miRTar2GO|MirTar2|mirzag|TargetScan_v7_2
CHST2	Q9Y4C5		hsa-miR-30e-5p	0.738958	11	High	bitargeting_May_2021|CoMeTa|Cupid|DIANA|MBStar|MirAncesTar|miranda_May_2021|mirbase|miRDB_v6|mirzag|TargetScan_v7_2
BNC1	Q01954		hsa-miR-30e-5p	0.738583	12	High	CoMeTa|Cupid|DIANA|MBStar|MirAncesTar|miranda_May_2021|miRDB_v6|MiRNATIP|MirTar2|mirzag|PACCMIT|TargetScan_v7_2
SOCS6	O14544		hsa-miR-30e-5p	0.73857	10	High	CoMeTa|Cupid|DIANA|MBStar|MirAncesTar|miRDB_v6|MiRNATIP|miRTar2GO|mirzag|TargetScan_v7_2
THAP12	O43422		hsa-miR-30e-5p	0.738481	12	High	CoMeTa|Cupid|DIANA|MBStar|MirAncesTar|miranda_May_2021|mirbase|miRDB_v6|MiRNATIP|miRTar2GO|mirzag|TargetScan_v7_2
HCFC2	Q9Y5Z7		hsa-miR-30e-5p	0.73679	11	High	Cupid|DIANA|MBStar|MirAncesTar|miranda_May_2021|miRDB_v6|MirSNPInTarget|miRTar2GO|MirTar2|mirzag|TargetScan_v7_2
WWP1	Q9H0M0		hsa-miR-30e-5p	0.735767	10	High	CoMeTa|Cupid|DIANA|MBStar|MirAncesTar|miranda_May_2021|miRDB_v6|MirTar2|mirzag|TargetScan_v7_2
NRBP1	Q9UHY1		hsa-miR-30e-5p	0.735638	12	High	CoMeTa|Cupid|DIANA|MirAncesTar|miranda_May_2021|miRDB_v6|MiRNATIP|miRTar2GO|MirTar2|mirzag|PACCMIT|TargetScan_v7_2
PRUNE2	Q8WUY3		hsa-miR-30e-5p	0.73527	14	High	bitargeting_May_2021|CoMeTa|DIANA|MBStar|MirAncesTar|miranda_May_2021|mirbase|mirmap_May_2021|MiRNATIP|MirSNPInTarget|MirTar2|mirzag|PACCMIT|TargetScan_v7_2
NLGN1	Q8N2Q7		hsa-miR-30e-5p	0.734835	11	High	CoMeTa|Cupid|DIANA|MBStar|MirAncesTar|miranda_May_2021|miRDB_v6|MirTar2|mirzag|PACCMIT|TargetScan_v7_2
MYBL2	P10244		hsa-miR-30e-5p	0.734745	10	High	CoMeTa|Cupid|DIANA|MirAncesTar|miranda_May_2021|mirbase|miRDB_v6|MiRNATIP|miRTar2GO|TargetScan_v7_2
NUFIP2	Q7Z417		hsa-miR-30e-3p	0.734646	10	Very High	Cupid|MBStar|MirAncesTar|miranda_May_2021|miRDB_v6|MiRNATIP|miRTar2GO|MirTar2|mirzag|RNA22
KIF16B	Q96L93		hsa-miR-30e-5p	0.734553	14	High	bitargeting_May_2021|CoMeTa|Cupid|DIANA|MBStar|MirAncesTar|miranda_May_2021|mirbase|MiRNATIP|miRTar2GO|MirTar2|mirzag|RNA22|TargetScan_v7_2
RNF220	Q5VTB9		hsa-miR-30e-5p	0.734502	12	High	CoMeTa|Cupid|DIANA|MirAncesTar|miranda_May_2021|mirbase|miRDB_v6|MiRNATIP|miRTar2GO|mirzag|PACCMIT|TargetScan_v7_2
SIX4	Q9UIU6		hsa-miR-30e-5p	0.734465	14	High	Cupid|DIANA|MBStar|MirAncesTar|miranda_May_2021|miRDB_v6|mirmap_May_2021|MiRNATIP|MirSNPInTarget|miRTar2GO|MirTar2|mirzag|PACCMIT|TargetScan_v7_2
BCL11B	Q9C0K0		hsa-miR-30e-5p	0.734127	12	High	CoMeTa|Cupid|DIANA|MBStar|MirAncesTar|miranda_May_2021|miRDB_v6|mirmap_May_2021|MiRNATIP|MirTar2|mirzag|TargetScan_v7_2
QKI	Q96PU8		hsa-miR-30e-5p	0.734104	15	High	CoMeTa|DIANA|MBStar|MirAncesTar|miranda_May_2021|miRDB_v6|mirmap_May_2021|MiRNATIP|miRTar2GO|MirTar2|mirzag|MultiMiTar|PACCMIT|RNA22|TargetScan_v7_2
GAN	Q9H2C0		hsa-miR-30e-5p	0.734065	10	High	CoMeTa|Cupid|DIANA|MBStar|MirAncesTar|miranda_May_2021|miRTar2GO|mirzag|RNA22|TargetScan_v7_2
ZNF148	Q9UQR1		hsa-miR-30e-5p	0.733937	12	High	CoMeTa|Cupid|DIANA|MBStar|MirAncesTar|miranda_May_2021|miRDB_v6|MiRNATIP|miRTar2GO|mirzag|PACCMIT|TargetScan_v7_2
ADRA1D	P25100		hsa-miR-30e-5p	0.733545	11	High	bitargeting_May_2021|CoMeTa|Cupid|DIANA|MirAncesTar|miranda_May_2021|miRDB_v6|MirTar2|mirzag|PACCMIT|TargetScan_v7_2
PAPOLA	P51003		hsa-miR-30e-5p	0.733492	11	High	CoMeTa|Cupid|MBStar|MirAncesTar|miranda_May_2021|miRDB_v6|MiRNATIP|miRTar2GO|MirTar2|mirzag|PACCMIT
METAP2	P50579		hsa-miR-30e-5p	0.733457	12	High	bitargeting_May_2021|CoMeTa|Cupid|DIANA|MBStar|MirAncesTar|miranda_May_2021|miRDB_v6|mirmap_May_2021|MiRNATIP|mirzag|TargetScan_v7_2
ATXN1	P54253		hsa-miR-30e-5p	0.733419	12	High	CoMeTa|Cupid|DIANA|MBStar|MirAncesTar|miranda_May_2021|miRDB_v6|mirmap_May_2021|MiRNATIP|miRTar2GO|mirzag|TargetScan_v7_2
NAV3	Q8IVL0		hsa-miR-30e-5p	0.732922	10	High	CoMeTa|Cupid|DIANA|MBStar|MirAncesTar|miRDB_v6|MiRNATIP|mirzag|RNA22|TargetScan_v7_2
CBX3	Q13185		hsa-miR-30e-5p	0.732889	10	High	CoMeTa|Cupid|DIANA|MBStar|MirAncesTar|miranda_May_2021|miRTar2GO|MirTar2|mirzag|TargetScan_v7_2
HIRA	P54198		hsa-miR-30e-3p	0.732881	12	Very High	Cupid|DIANA|MBStar|MirAncesTar|miranda_May_2021|miRDB_v6|MiRNATIP|miRTar2GO|MirTar2|mirzag|PACCMIT|RNA22
SEC23IP	Q9Y6Y8		hsa-miR-30e-5p	0.732857	11	High	CoMeTa|Cupid|DIANA|MBStar|MirAncesTar|miranda_May_2021|miRDB_v6|MiRNATIP|miRTar2GO|mirzag|TargetScan_v7_2
AVL9	Q8NBF6		hsa-miR-30e-5p	0.73274	13	High	CoMeTa|Cupid|DIANA|MirAncesTar|miranda_May_2021|mirbase|miRDB_v6|mirmap_May_2021|MiRNATIP|MirTar2|mirzag|PACCMIT|TargetScan_v7_2
ZNF280B	Q86YH2		hsa-miR-30e-5p	0.732513	12	High	CoMeTa|Cupid|DIANA|MirAncesTar|miranda_May_2021|miRDB_v6|mirmap_May_2021|MiRNATIP|miRTar2GO|MirTar2|mirzag|TargetScan_v7_2
SCN8A	Q9UQD0		hsa-miR-30e-5p	0.732226	12	High	CoMeTa|Cupid|MBStar|MirAncesTar|miranda_May_2021|mirbase|miRDB_v6|mirmap_May_2021|MirTar2|mirzag|PACCMIT|TargetScan_v7_2
KMT2A	Q03164		hsa-miR-30e-5p	0.731982	12	High	CoMeTa|Cupid|DIANA|MBStar|MirAncesTar|miranda_May_2021|miRDB_v6|MiRNATIP|miRTar2GO|mirzag|PACCMIT|TargetScan_v7_2
OSBPL8	Q9BZF1		hsa-miR-30e-5p	0.731798	13	High	CoMeTa|Cupid|DIANA|MBStar|MirAncesTar|miranda_May_2021|miRDB_v6|mirmap_May_2021|MiRNATIP|miRTar2GO|mirzag|MultiMiTar|TargetScan_v7_2
CEP170	Q5SW79		hsa-miR-30e-5p	0.731598	12	High	CoMeTa|Cupid|DIANA|MBStar|MirAncesTar|miranda_May_2021|miRDB_v6|mirmap_May_2021|MiRNATIP|miRTar2GO|mirzag|TargetScan_v7_2
SDAD1	Q9NVU7		hsa-miR-30e-5p	0.731571	12	High	CoMeTa|DIANA|MirAncesTar|miranda_May_2021|mirbase|miRDB_v6|mirmap_May_2021|MiRNATIP|MirTar2|mirzag|PACCMIT|TargetScan_v7_2
JOSD1	Q15040		hsa-miR-30e-5p	0.731559	11	High	CoMeTa|Cupid|DIANA|MirAncesTar|miranda_May_2021|miRDB_v6|MiRNATIP|miRTar2GO|mirzag|RNA22|TargetScan_v7_2
TNRC6C	Q9HCJ0		hsa-miR-30e-5p	0.731075	12	High	Cupid|DIANA|MBStar|MirAncesTar|miranda_May_2021|miRDB_v6|MiRNATIP|miRTar2GO|mirzag|PACCMIT|RNA22|TargetScan_v7_2
TRPS1	Q9UHF7		hsa-miR-30e-5p	0.730021	13	High	CoMeTa|Cupid|DIANA|MBStar|MirAncesTar|miranda_May_2021|miRDB_v6|mirmap_May_2021|MiRNATIP|miRTar2GO|mirzag|PACCMIT|TargetScan_v7_2
ATF1	P18846		hsa-miR-30e-5p	0.72974	12	High	CoMeTa|Cupid|DIANA|MirAncesTar|miranda_May_2021|miRDB_v6|mirmap_May_2021|MiRNATIP|miRTar2GO|mirzag|PACCMIT|TargetScan_v7_2
CCDC71L	Q8N9Z2		hsa-miR-30e-5p	0.729712	12	High	bitargeting_May_2021|Cupid|DIANA|MBStar|MirAncesTar|miranda_May_2021|miRDB_v6|mirmap_May_2021|miRTar2GO|mirzag|PITA_May_2021|TargetScan_v7_2
SMAD2	Q15796		hsa-miR-30e-5p	0.729453	12	High	CoMeTa|Cupid|DIANA|MBStar|MirAncesTar|miranda_May_2021|mirmap_May_2021|MiRNATIP|miRTar2GO|mirzag|MultiMiTar|TargetScan_v7_2
OTUD6B	Q8N6M0		hsa-miR-30e-5p	0.729311	11	High	Cupid|DIANA|MBStar|MirAncesTar|miranda_May_2021|miRDB_v6|mirmap_May_2021|miRTar2GO|MirTar2|mirzag|TargetScan_v7_2
TIMP3	P35625		hsa-miR-30e-5p	0.729015	11	High	CoMeTa|Cupid|DIANA|MBStar|MirAncesTar|miranda_May_2021|MiRNATIP|miRTar2GO|mirzag|PACCMIT|TargetScan_v7_2
RAI14	Q9P0K7		hsa-miR-30e-5p	0.728865	12	High	CoMeTa|Cupid|DIANA|MBStar|MirAncesTar|miranda_May_2021|miRDB_v6|MiRNATIP|miRTar2GO|mirzag|PACCMIT|TargetScan_v7_2
ELOVL5	Q9NYP7		hsa-miR-30e-5p	0.728396	9	High	CoMeTa|DIANA|MBStar|MirAncesTar|miranda_May_2021|miRDB_v6|MiRNATIP|mirzag|TargetScan_v7_2
UBN1	Q9NPG3		hsa-miR-30e-5p	0.728395	12	High	bitargeting_May_2021|CoMeTa|DIANA|MirAncesTar|miranda_May_2021|MiRNATIP|MirSNPInTarget|miRTar2GO|MirTar2|mirzag|PACCMIT|TargetScan_v7_2
SMARCD2	Q92925		hsa-miR-30e-5p	0.728297	12	High	CoMeTa|Cupid|DIANA|MirAncesTar|miranda_May_2021|mirbase|miRDB_v6|MiRNATIP|miRTar2GO|mirzag|PACCMIT|TargetScan_v7_2
SCAMP1	O15126		hsa-miR-30e-5p	0.728274	13	High	bitargeting_May_2021|CoMeTa|Cupid|MBStar|MirAncesTar|miranda_May_2021|MiRNATIP|MirSNPInTarget|miRTar2GO|mirzag|PACCMIT|RNA22|TargetScan_v7_2
FRMPD1	Q5SYB0		hsa-miR-30e-5p	0.72817	9	High	CoMeTa|Cupid|MirAncesTar|miranda_May_2021|mirbase|miRDB_v6|MirTar2|PACCMIT|TargetScan_v7_2
SRGAP3	O43295		hsa-miR-30e-5p	0.727942	13	High	bitargeting_May_2021|CoMeTa|Cupid|DIANA|MBStar|MirAncesTar|miranda_May_2021|miRDB_v6|mirmap_May_2021|miRTar2GO|mirzag|PACCMIT|TargetScan_v7_2
PPP1R2	P41236		hsa-miR-30e-5p	0.727725	10	High	CoMeTa|DIANA|MBStar|MirAncesTar|miranda_May_2021|miRDB_v6|MiRNATIP|MirTar2|mirzag|TargetScan_v7_2
RTN4R	Q9BZR6		hsa-miR-30e-5p	0.727721	10	High	Cupid|DIANA|MirAncesTar|miranda_May_2021|mirbase|miRDB_v6|miRTar2GO|mirzag|PACCMIT|TargetScan_v7_2
CYP24A1	Q07973		hsa-miR-30e-5p	0.727579	10	High	CoMeTa|DIANA|MBStar|MirAncesTar|miranda_May_2021|miRDB_v6|MiRNATIP|MirTar2|mirzag|TargetScan_v7_2
DLGAP1	O14490		hsa-miR-30e-5p	0.727241	11	High	bitargeting_May_2021|CoMeTa|DIANA|MBStar|MirAncesTar|miranda_May_2021|MirTar2|mirzag|PACCMIT|RNA22|TargetScan_v7_2
SPAST	Q9UBP0		hsa-miR-30e-5p	0.727213	10	High	CoMeTa|Cupid|DIANA|MBStar|MirAncesTar|miranda_May_2021|miRDB_v6|MiRNATIP|mirzag|TargetScan_v7_2
RASAL2	Q9UJF2		hsa-miR-30e-5p	0.726584	13	High	bitargeting_May_2021|CoMeTa|Cupid|DIANA|MBStar|MirAncesTar|miranda_May_2021|mirmap_May_2021|MiRNATIP|miRTar2GO|mirzag|RNA22|TargetScan_v7_2
PBRM1	Q86U86		hsa-miR-30e-5p	0.726483	10	High	CoMeTa|Cupid|DIANA|MBStar|MirAncesTar|MiRNATIP|mirzag|MultiMiTar|RNA22|TargetScan_v7_2
EIF5A2	Q9GZV4		hsa-miR-30e-5p	0.726358	13	High	CoMeTa|Cupid|DIANA|MBStar|MirAncesTar|miranda_May_2021|miRDB_v6|MiRNATIP|miRTar2GO|MirTar2|mirzag|PACCMIT|TargetScan_v7_2
FXR1	P51114		hsa-miR-30e-5p	0.725871	12	High	CoMeTa|Cupid|DIANA|MBStar|MirAncesTar|miranda_May_2021|miRDB_v6|mirmap_May_2021|MiRNATIP|miRTar2GO|mirzag|TargetScan_v7_2
GRM5	P41594		hsa-miR-30e-5p	0.72523	13	High	CoMeTa|Cupid|DIANA|MBStar|MirAncesTar|miranda_May_2021|mirbase|miRDB_v6|MiRNATIP|MirTar2|mirzag|PACCMIT|TargetScan_v7_2
CHD9	Q3L8U1		hsa-miR-30e-5p	0.724596	12	High	CoMeTa|Cupid|DIANA|MBStar|MirAncesTar|miranda_May_2021|miRDB_v6|mirmap_May_2021|MiRNATIP|miRTar2GO|mirzag|TargetScan_v7_2
DNAJC25-GNG10			hsa-miR-30e-5p	0.724548	10	High	bitargeting_May_2021|Cupid|DIANA|MirAncesTar|miranda_May_2021|mirmap_May_2021|miRTar2GO|MirTar2|mirzag|TargetScan_v7_2
AP4E1	Q9UPM8		hsa-miR-30e-5p	0.724267	10	High	CoMeTa|Cupid|DIANA|MBStar|MirAncesTar|miRDB_v6|mirmap_May_2021|MiRNATIP|miRTar2GO|TargetScan_v7_2
JDP2	Q8WYK2		hsa-miR-30e-5p	0.724228	10	High	DIANA|MBStar|MirAncesTar|miranda_May_2021|mirbase|miRDB_v6|miRTar2GO|mirzag|PACCMIT|TargetScan_v7_2
STXBP5	Q5T5C0		hsa-miR-30e-5p	0.724132	10	High	Cupid|MBStar|MirAncesTar|miranda_May_2021|miRDB_v6|MiRNATIP|miRTar2GO|MirTar2|mirzag|TargetScan_v7_2
DSTYK	Q6XUX3		hsa-miR-30e-5p	0.723591	12	High	CoMeTa|Cupid|DIANA|MBStar|MirAncesTar|miranda_May_2021|miRDB_v6|MiRNATIP|miRTar2GO|MirTar2|mirzag|TargetScan_v7_2
TENM3	Q9P273		hsa-miR-30e-5p	0.7234	12	High	CoMeTa|Cupid|DIANA|MBStar|MirAncesTar|miranda_May_2021|mirbase|miRDB_v6|MiRNATIP|MirTar2|mirzag|TargetScan_v7_2
PIP4K2B	P78356		hsa-miR-30e-5p	0.722878	11	High	CoMeTa|Cupid|DIANA|MBStar|MirAncesTar|miranda_May_2021|miRDB_v6|MiRNATIP|miRTar2GO|mirzag|TargetScan_v7_2
ZMYND8	Q9ULU4		hsa-miR-30e-5p	0.722867	11	High	CoMeTa|Cupid|DIANA|MBStar|MirAncesTar|miranda_May_2021|miRDB_v6|MiRNATIP|miRTar2GO|RNA22|TargetScan_v7_2
DPYSL2	Q16555		hsa-miR-30e-5p	0.722043	11	High	CoMeTa|DIANA|MBStar|MirAncesTar|miranda_May_2021|miRDB_v6|MiRNATIP|MirTar2|mirzag|PACCMIT|TargetScan_v7_2
MAST4	O15021		hsa-miR-30e-5p	0.722024	12	High	Cupid|DIANA|MBStar|MirAncesTar|miranda_May_2021|miRDB_v6|mirmap_May_2021|MiRNATIP|miRTar2GO|MirTar2|mirzag|PACCMIT
NHS	Q6T4R5		hsa-miR-30e-5p	0.721871	10	High	Cupid|DIANA|MBStar|MirAncesTar|miranda_May_2021|miRDB_v6|mirmap_May_2021|mirzag|PACCMIT|TargetScan_v7_2
CSAD	Q9Y600		hsa-miR-30e-5p	0.721383	10	High	CoMeTa|DIANA|MBStar|MirAncesTar|miranda_May_2021|mirbase|miRDB_v6|MirTar2|mirzag|TargetScan_v7_2
FBXO45	P0C2W1		hsa-miR-30e-5p	0.720749	10	High	Cupid|DIANA|MBStar|MirAncesTar|miranda_May_2021|miRDB_v6|MiRNATIP|mirzag|PACCMIT|TargetScan_v7_2
DHX40	Q8IX18		hsa-miR-30e-5p	0.720736	11	High	CoMeTa|Cupid|DIANA|MBStar|MirAncesTar|miranda_May_2021|MiRNATIP|miRTar2GO|mirzag|PACCMIT|TargetScan_v7_2
PPP1R12A	O14974		hsa-miR-30e-5p	0.720682	11	High	CoMeTa|DIANA|MBStar|MirAncesTar|miranda_May_2021|miRDB_v6|MiRNATIP|MirTar2|mirzag|PACCMIT|TargetScan_v7_2
SAMD8	Q96LT4		hsa-miR-30e-5p	0.720069	11	High	Cupid|DIANA|MBStar|MirAncesTar|miranda_May_2021|miRDB_v6|MiRNATIP|miRTar2GO|MirTar2|mirzag|TargetScan_v7_2
PRKAA2	P54646		hsa-miR-30e-3p	0.71967	11	Very High	bitargeting_May_2021|Cupid|MBStar|MirAncesTar|miranda_May_2021|miRDB_v6|MiRNATIP|miRTar2GO|MirTar2|mirzag|PACCMIT
LMBR1	Q8WVP7		hsa-miR-30e-5p	0.719642	9	High	MirAncesTar|miranda_May_2021|miRDB_v6|MiRNATIP|miRTar2GO|MirTar2|mirzag|RNA22|TargetScan_v7_2
ME1	P48163		hsa-miR-30e-5p	0.719359	11	High	CoMeTa|Cupid|DIANA|MBStar|MirAncesTar|miranda_May_2021|miRDB_v6|MiRNATIP|MirTar2|mirzag|TargetScan_v7_2
FRMD6	Q96NE9		hsa-miR-30e-5p	0.719166	12	High	Cupid|DIANA|MBStar|MirAncesTar|miranda_May_2021|miRDB_v6|mirmap_May_2021|MiRNATIP|miRTar2GO|mirzag|PACCMIT|TargetScan_v7_2
CPEB4	Q17RY0		hsa-miR-30e-5p	0.719067	12	High	Cupid|DIANA|MBStar|MirAncesTar|miranda_May_2021|miRDB_v6|MiRNATIP|miRTar2GO|mirzag|MultiMiTar|PACCMIT|TargetScan_v7_2
GPCPD1	Q9NPB8		hsa-miR-30e-5p	0.71904	12	High	Cupid|DIANA|MBStar|MirAncesTar|miranda_May_2021|miRDB_v6|MiRNATIP|miRTar2GO|MirTar2|mirzag|PACCMIT|TargetScan_v7_2
SYPL1	Q16563		hsa-miR-30e-5p	0.718942	13	High	CoMeTa|Cupid|DIANA|MBStar|MirAncesTar|miranda_May_2021|mirbase|mirmap_May_2021|MiRNATIP|MirTar2|mirzag|PACCMIT|TargetScan_v7_2
MICAL1	Q8TDZ2		hsa-miR-30e-5p	0.718873	11	High	CoMeTa|DIANA|MBStar|MirAncesTar|miranda_May_2021|mirbase|miRDB_v6|MiRNATIP|MirTar2|PACCMIT|TargetScan_v7_2
CFL2	Q9Y281		hsa-miR-30e-5p	0.718824	11	High	DIANA|MBStar|MirAncesTar|miranda_May_2021|miRDB_v6|MiRNATIP|miRTar2GO|MirTar2|mirzag|PACCMIT|TargetScan_v7_2
ADAM22	Q9P0K1		hsa-miR-30e-5p	0.718467	10	High	CoMeTa|Cupid|DIANA|MBStar|MirAncesTar|miranda_May_2021|miRDB_v6|MirTar2|PACCMIT|TargetScan_v7_2
GTF2H1	P32780		hsa-miR-30e-5p	0.718251	12	High	CoMeTa|Cupid|DIANA|MBStar|MirAncesTar|miranda_May_2021|MiRNATIP|MirTar2|mirzag|PACCMIT|RNA22|TargetScan_v7_2
CNOT6	Q9ULM6		hsa-miR-30e-5p	0.718068	13	High	bitargeting_May_2021|CoMeTa|Cupid|DIANA|MirAncesTar|miranda_May_2021|mirmap_May_2021|MiRNATIP|miRTar2GO|mirzag|PACCMIT|RNA22|TargetScan_v7_2
LARP4	Q71RC2		hsa-miR-30e-5p	0.717907	11	High	CoMeTa|Cupid|DIANA|MBStar|MirAncesTar|miranda_May_2021|miRDB_v6|MiRNATIP|miRTar2GO|PACCMIT|TargetScan_v7_2
ABL1	P00519		hsa-miR-30e-5p	0.717861	10	High	CoMeTa|DIANA|MBStar|MirAncesTar|miranda_May_2021|miRDB_v6|MiRNATIP|miRTar2GO|PACCMIT|TargetScan_v7_2
ATP8A1	Q9Y2Q0		hsa-miR-30e-5p	0.71775	13	High	bitargeting_May_2021|CoMeTa|DIANA|MBStar|MirAncesTar|miranda_May_2021|miRDB_v6|mirmap_May_2021|MiRNATIP|miRTar2GO|mirzag|MultiMiTar|TargetScan_v7_2
ASCC3	Q8N3C0		hsa-miR-30e-5p	0.717561	13	High	CoMeTa|Cupid|MBStar|MirAncesTar|miranda_May_2021|mirbase|miRDB_v6|mirmap_May_2021|MiRNATIP|miRTar2GO|mirzag|RNA22|TargetScan_v7_2
ARID4B	Q4LE39		hsa-miR-30e-5p	0.717409	12	High	CoMeTa|Cupid|DIANA|MBStar|MirAncesTar|miranda_May_2021|MiRNATIP|MirTar2|mirzag|PACCMIT|RNA22|TargetScan_v7_2
KCTD3	Q9Y597		hsa-miR-30e-5p	0.717273	11	High	CoMeTa|Cupid|DIANA|MBStar|MirAncesTar|miranda_May_2021|MirSNPInTarget|miRTar2GO|mirzag|PACCMIT|TargetScan_v7_2
CNKSR2	Q8WXI2		hsa-miR-30e-5p	0.71704	10	High	Cupid|DIANA|MBStar|MirAncesTar|miranda_May_2021|miRDB_v6|MirSNPInTarget|MirTar2|mirzag|TargetScan_v7_2
SATB2	Q9UPW6		hsa-miR-30e-5p	0.716828	12	High	CoMeTa|Cupid|DIANA|MBStar|MirAncesTar|miranda_May_2021|mirmap_May_2021|MiRNATIP|miRTar2GO|mirzag|PACCMIT|TargetScan_v7_2
RUBCNL	Q9H714		hsa-miR-30e-5p	0.716736	13	High	CoMeTa|DIANA|MBStar|MirAncesTar|miranda_May_2021|mirbase|miRDB_v6|mirmap_May_2021|MiRNATIP|MirSNPInTarget|mirzag|PACCMIT|TargetScan_v7_2
SLC6A6	P31641		hsa-miR-30e-5p	0.716372	13	High	CoMeTa|Cupid|DIANA|MBStar|MirAncesTar|miranda_May_2021|miRDB_v6|MiRNATIP|miRTar2GO|mirzag|PACCMIT|RNA22|TargetScan_v7_2
MBNL1	Q9NR56		hsa-miR-30e-5p	0.716258	10	High	CoMeTa|Cupid|DIANA|MBStar|MirAncesTar|MiRNATIP|miRTar2GO|mirzag|MultiMiTar|TargetScan_v7_2
MAFG	O15525		hsa-miR-30e-5p	0.715386	12	High	CoMeTa|Cupid|DIANA|MBStar|MirAncesTar|miranda_May_2021|miRDB_v6|MiRNATIP|miRTar2GO|mirzag|PACCMIT|TargetScan_v7_2
NF1	P21359		hsa-miR-30e-5p	0.715187	13	High	CoMeTa|DIANA|MBStar|MirAncesTar|miranda_May_2021|miRDB_v6|mirmap_May_2021|MiRNATIP|miRTar2GO|mirzag|MultiMiTar|PACCMIT|TargetScan_v7_2
ROCK2	O75116		hsa-miR-30e-3p	0.714988	12	Very High	Cupid|DIANA|MBStar|MirAncesTar|miranda_May_2021|miRDB_v6|MiRNATIP|miRTar2GO|MirTar2|mirzag|PACCMIT|RNA22
SLC6A9	P48067		hsa-miR-30e-5p	0.71476	10	High	CoMeTa|Cupid|DIANA|MirAncesTar|miranda_May_2021|miRDB_v6|MiRNATIP|mirzag|PACCMIT|TargetScan_v7_2
TDG	Q13569		hsa-miR-30e-5p	0.714552	10	High	CoMeTa|Cupid|DIANA|MirAncesTar|miranda_May_2021|MiRNATIP|MirSNPInTarget|mirzag|PACCMIT|TargetScan_v7_2
JADE3	Q92613		hsa-miR-30e-5p	0.714356	11	High	CoMeTa|Cupid|DIANA|MirAncesTar|miranda_May_2021|miRDB_v6|MiRNATIP|miRTar2GO|mirzag|PACCMIT|TargetScan_v7_2
LRCH2	Q5VUJ6		hsa-miR-30e-5p	0.71432	11	High	Cupid|DIANA|MBStar|MirAncesTar|miranda_May_2021|miRDB_v6|MiRNATIP|miRTar2GO|MirTar2|mirzag|TargetScan_v7_2
AGO3	Q9H9G7		hsa-miR-30e-5p	0.714274	14	High	bitargeting_May_2021|CoMeTa|Cupid|MBStar|MirAncesTar|miranda_May_2021|mirbase|miRDB_v6|mirmap_May_2021|MiRNATIP|MirTar2|mirzag|RNA22|TargetScan_v7_2
TTBK1	Q5TCY1		hsa-miR-30e-5p	0.714175	12	High	Cupid|DIANA|MBStar|MirAncesTar|miranda_May_2021|mirbase|miRDB_v6|mirmap_May_2021|MirSNPInTarget|MirTar2|PACCMIT|TargetScan_v7_2
PTPRK	Q15262		hsa-miR-30e-5p	0.714084	12	High	CoMeTa|Cupid|MBStar|MirAncesTar|miranda_May_2021|mirbase|miRDB_v6|MiRNATIP|miRTar2GO|MirTar2|mirzag|TargetScan_v7_2
EDC3	Q96F86		hsa-miR-30e-5p	0.71402	13	High	bitargeting_May_2021|CoMeTa|Cupid|DIANA|MBStar|MirAncesTar|miranda_May_2021|miRDB_v6|MiRNATIP|miRTar2GO|mirzag|PACCMIT|TargetScan_v7_2
CALB2	P22676		hsa-miR-30e-5p	0.713884	10	High	CoMeTa|Cupid|DIANA|MirAncesTar|miranda_May_2021|MiRNATIP|mirzag|PACCMIT|RNA22|TargetScan_v7_2
IKZF2	Q9UKS7		hsa-miR-30e-5p	0.713656	14	High	CoMeTa|DIANA|MBStar|MirAncesTar|miranda_May_2021|miRDB_v6|mirmap_May_2021|MiRNATIP|MirSNPInTarget|mirzag|MultiMiTar|PACCMIT|PITA_May_2021|TargetScan_v7_2
C4orf19	Q8IY42		hsa-miR-30e-5p	0.713372	12	High	CoMeTa|DIANA|MBStar|MirAncesTar|miranda_May_2021|miRDB_v6|MirSNPInTarget|MirTar2|mirzag|PACCMIT|RNA22|TargetScan_v7_2
PRPF40A	O75400		hsa-miR-30e-5p	0.713362	8	High	CoMeTa|Cupid|MBStar|MirAncesTar|miranda_May_2021|miRDB_v6|MiRNATIP|TargetScan_v7_2
CPEB3	Q8NE35		hsa-miR-30e-5p	0.713333	12	High	CoMeTa|Cupid|DIANA|MBStar|MirAncesTar|miranda_May_2021|miRDB_v6|MiRNATIP|miRTar2GO|mirzag|RNA22|TargetScan_v7_2
GLI2	P10070		hsa-miR-30e-5p	0.712891	11	High	CoMeTa|Cupid|MBStar|MirAncesTar|miranda_May_2021|miRDB_v6|mirmap_May_2021|MiRNATIP|mirzag|PACCMIT|TargetScan_v7_2
VAV3	Q9UKW4		hsa-miR-30e-5p	0.712865	12	High	CoMeTa|Cupid|DIANA|MBStar|MirAncesTar|miranda_May_2021|miRDB_v6|MiRNATIP|miRTar2GO|mirzag|PACCMIT|TargetScan_v7_2
ATP2B4	P23634		hsa-miR-30e-5p	0.712221	11	High	CoMeTa|Cupid|DIANA|MBStar|MirAncesTar|MiRNATIP|MirTar2|mirzag|PACCMIT|RNA22|TargetScan_v7_2
GRK5	P34947		hsa-miR-30e-5p	0.711995	14	High	bitargeting_May_2021|CoMeTa|Cupid|DIANA|MBStar|MirAncesTar|miranda_May_2021|mirbase|miRDB_v6|mirmap_May_2021|MiRNATIP|miRTar2GO|mirzag|TargetScan_v7_2
CELF2	O95319		hsa-miR-30e-5p	0.711987	13	High	bitargeting_May_2021|CoMeTa|Cupid|DIANA|MBStar|MirAncesTar|miranda_May_2021|mirmap_May_2021|MiRNATIP|mirzag|MultiMiTar|PACCMIT|TargetScan_v7_2
CHST1	O43916		hsa-miR-30e-5p	0.711968	9	High	CoMeTa|Cupid|DIANA|miranda_May_2021|mirbase|miRDB_v6|MirTar2|PACCMIT|TargetScan_v7_2
TNPO1	Q92973		hsa-miR-30e-5p	0.711948	11	High	CoMeTa|Cupid|DIANA|MBStar|MirAncesTar|miranda_May_2021|MiRNATIP|mirzag|MultiMiTar|PACCMIT|TargetScan_v7_2
NAALADL2	Q58DX5		hsa-miR-30e-5p	0.710479	9	High	Cupid|DIANA|MBStar|MirAncesTar|miranda_May_2021|miRDB_v6|mirmap_May_2021|MirTar2|TargetScan_v7_2
CCDC6	Q16204		hsa-miR-30e-3p	0.710378	13	Very High	Cupid|DIANA|MBStar|MirAncesTar|miranda_May_2021|miRDB_v6|MiRNATIP|MirSNPInTarget|miRTar2GO|MirTar2|mirzag|PACCMIT|RNA22
SEMA6D	Q8NFY4		hsa-miR-30e-5p	0.710306	11	High	CoMeTa|Cupid|DIANA|MBStar|MirAncesTar|miranda_May_2021|miRTar2GO|MirTar2|mirzag|PACCMIT|TargetScan_v7_2
ELAVL2	Q12926		hsa-miR-30e-5p	0.710251	9	High	CoMeTa|Cupid|DIANA|MBStar|MirAncesTar|miRDB_v6|MiRNATIP|mirzag|TargetScan_v7_2
DCTN4	Q9UJW0		hsa-miR-30e-5p	0.710148	13	High	CoMeTa|DIANA|MBStar|MirAncesTar|miranda_May_2021|miRDB_v6|mirmap_May_2021|MiRNATIP|miRTar2GO|MirTar2|mirzag|PITA_May_2021|TargetScan_v7_2
DCX	O43602		hsa-miR-30e-5p	0.710027	16	High	bitargeting_May_2021|CoMeTa|DIANA|MBStar|MirAncesTar|miranda_May_2021|mirbase|miRDB_v6|mirmap_May_2021|MiRNATIP|MirSNPInTarget|MirTar2|mirzag|MultiMiTar|PACCMIT|TargetScan_v7_2
FAM133A	Q8N9E0		hsa-miR-30e-5p	0.708818	12	High	Cupid|DIANA|MBStar|MirAncesTar|miranda_May_2021|miRDB_v6|mirmap_May_2021|MiRNATIP|miRTar2GO|MirTar2|mirzag|TargetScan_v7_2
TBC1D15	Q8TC07		hsa-miR-30e-5p	0.708808	12	High	CoMeTa|DIANA|MBStar|MirAncesTar|miranda_May_2021|miRDB_v6|MiRNATIP|miRTar2GO|MirTar2|mirzag|PACCMIT|TargetScan_v7_2
GALNT2	Q10471		hsa-miR-30e-5p	0.708658	13	High	bitargeting_May_2021|CoMeTa|Cupid|DIANA|MirAncesTar|miranda_May_2021|mirbase|miRDB_v6|MiRNATIP|miRTar2GO|MirTar2|mirzag|TargetScan_v7_2
PCDH20	Q8N6Y1		hsa-miR-30e-5p	0.707857	11	High	Cupid|DIANA|MBStar|MirAncesTar|miranda_May_2021|miRDB_v6|mirmap_May_2021|MirTar2|mirzag|PACCMIT|TargetScan_v7_2
SLC35B4	Q969S0		hsa-miR-30e-5p	0.707717	11	High	DIANA|MBStar|MirAncesTar|miranda_May_2021|miRDB_v6|mirmap_May_2021|MiRNATIP|miRTar2GO|MirTar2|mirzag|TargetScan_v7_2
ACAP2	Q15057		hsa-miR-30e-5p	0.707696	12	High	CoMeTa|DIANA|MBStar|MirAncesTar|miranda_May_2021|miRDB_v6|mirmap_May_2021|MiRNATIP|MirTar2|mirzag|PACCMIT|TargetScan_v7_2
PSD3	Q9NYI0		hsa-miR-30e-5p	0.706376	15	High	bitargeting_May_2021|CoMeTa|Cupid|DIANA|MBStar|MirAncesTar|miranda_May_2021|miRDB_v6|mirmap_May_2021|MiRNATIP|miRTar2GO|mirzag|MultiMiTar|RNA22|TargetScan_v7_2
EPG5	Q9HCE0		hsa-miR-30e-5p	0.706213	10	High	Cupid|DIANA|MBStar|MirAncesTar|miranda_May_2021|miRDB_v6|MiRNATIP|MirSNPInTarget|MultiMiTar|TargetScan_v7_2
VIM	P08670		hsa-miR-30e-5p	0.706042	8	High	CoMeTa|Cupid|DIANA|MBStar|miRDB_v6|MiRNATIP|mirzag|TargetScan_v7_2
SLC36A1	Q7Z2H8		hsa-miR-30e-5p	0.705878	14	High	bitargeting_May_2021|CoMeTa|DIANA|MBStar|MirAncesTar|miranda_May_2021|miRDB_v6|mirmap_May_2021|MiRNATIP|MirSNPInTarget|miRTar2GO|mirzag|PACCMIT|TargetScan_v7_2
PITPNM2	Q9BZ72		hsa-miR-30e-5p	0.705786	11	High	Cupid|DIANA|MirAncesTar|miranda_May_2021|miRDB_v6|MiRNATIP|miRTar2GO|MirTar2|mirzag|PACCMIT|TargetScan_v7_2
UBE2G1	P62253		hsa-miR-30e-5p	0.705597	10	High	CoMeTa|Cupid|DIANA|MirAncesTar|miranda_May_2021|MiRNATIP|miRTar2GO|MirTar2|mirzag|TargetScan_v7_2
EPC2	Q52LR7		hsa-miR-30e-5p	0.705571	10	High	Cupid|MBStar|MirAncesTar|miranda_May_2021|mirbase|miRDB_v6|miRTar2GO|MirTar2|mirzag|TargetScan_v7_2
OTUD4	Q01804		hsa-miR-30e-5p	0.705546	10	High	CoMeTa|Cupid|DIANA|MBStar|MirAncesTar|miranda_May_2021|MiRNATIP|mirzag|PACCMIT|TargetScan_v7_2
HLF	Q16534		hsa-miR-30e-5p	0.705193	10	High	CoMeTa|Cupid|DIANA|MBStar|MirAncesTar|miranda_May_2021|mirmap_May_2021|mirzag|PACCMIT|TargetScan_v7_2
TNKS	O95271		hsa-miR-30e-5p	0.704896	13	High	bitargeting_May_2021|CoMeTa|DIANA|MBStar|MirAncesTar|miranda_May_2021|miRDB_v6|mirmap_May_2021|MiRNATIP|miRTar2GO|MirTar2|mirzag|TargetScan_v7_2
PAXBP1	Q9Y5B6		hsa-miR-30e-5p	0.704779	11	High	CoMeTa|Cupid|MirAncesTar|miranda_May_2021|mirbase|mirmap_May_2021|MiRNATIP|miRTar2GO|MirTar2|mirzag|TargetScan_v7_2
TENM1	Q9UKZ4		hsa-miR-30e-5p	0.704408	11	High	CoMeTa|Cupid|DIANA|MBStar|MirAncesTar|miranda_May_2021|mirbase|miRDB_v6|MirTar2|mirzag|TargetScan_v7_2
PIGA	P37287		hsa-miR-30e-5p	0.703544	10	High	CoMeTa|DIANA|MBStar|MirAncesTar|miranda_May_2021|miRDB_v6|MiRNATIP|MirTar2|mirzag|TargetScan_v7_2
MAGI2	Q86UL8		hsa-miR-30e-5p	0.703212	10	High	CoMeTa|Cupid|DIANA|MBStar|MirAncesTar|miranda_May_2021|MirTar2|mirzag|PACCMIT|TargetScan_v7_2
SETD3	Q86TU7		hsa-miR-30e-5p	0.703065	12	High	CoMeTa|Cupid|MBStar|MirAncesTar|miranda_May_2021|miRDB_v6|mirmap_May_2021|MiRNATIP|miRTar2GO|MirTar2|mirzag|TargetScan_v7_2
FAM91A1	Q658Y4		hsa-miR-30e-5p	0.70242	10	High	Cupid|MBStar|MirAncesTar|miranda_May_2021|miRDB_v6|mirmap_May_2021|MiRNATIP|miRTar2GO|PACCMIT|TargetScan_v7_2
RNF44	Q7L0R7		hsa-miR-30e-5p	0.702269	11	High	CoMeTa|Cupid|DIANA|MirAncesTar|miranda_May_2021|miRDB_v6|MiRNATIP|miRTar2GO|mirzag|PACCMIT|TargetScan_v7_2
SBNO1	A3KN83		hsa-miR-30e-3p	0.701966	12	Very High	bitargeting_May_2021|Cupid|DIANA|MBStar|MirAncesTar|miranda_May_2021|miRDB_v6|MiRNATIP|MirSNPInTarget|miRTar2GO|MirTar2|mirzag
CEP41	Q9BYV8		hsa-miR-30e-5p	0.701951	13	High	CoMeTa|Cupid|DIANA|MBStar|MirAncesTar|miranda_May_2021|miRDB_v6|mirmap_May_2021|MiRNATIP|MirTar2|mirzag|PACCMIT|TargetScan_v7_2
NFATC3	Q12968		hsa-miR-30e-5p	0.70185	10	High	Cupid|DIANA|MBStar|MirAncesTar|miranda_May_2021|miRDB_v6|MiRNATIP|MirTar2|mirzag|TargetScan_v7_2
ZPBP2	Q6X784		hsa-miR-30e-5p	0.701516	9	High	DIANA|MirAncesTar|miranda_May_2021|mirbase|miRDB_v6|MiRNATIP|MirTar2|mirzag|TargetScan_v7_2
STAU1	O95793		hsa-miR-30e-3p	0.701255	11	Very High	Cupid|MBStar|MirAncesTar|miranda_May_2021|miRDB_v6|MiRNATIP|miRTar2GO|MirTar2|mirzag|PACCMIT|RNA22
TTPA	P49638		hsa-miR-30e-5p	0.700878	12	High	bitargeting_May_2021|DIANA|MBStar|MirAncesTar|miranda_May_2021|miRDB_v6|MiRNATIP|MirSNPInTarget|MirTar2|mirzag|RNA22|TargetScan_v7_2
GARRE1	O15063		hsa-miR-30e-5p	0.700211	10	High	Cupid|DIANA|MirAncesTar|miranda_May_2021|miRDB_v6|MiRNATIP|miRTar2GO|mirzag|PACCMIT|TargetScan_v7_2
AGO1	Q9UL18		hsa-miR-30e-5p	0.699954	12	High	CoMeTa|Cupid|DIANA|MirAncesTar|miranda_May_2021|miRDB_v6|mirmap_May_2021|MiRNATIP|miRTar2GO|mirzag|PACCMIT|TargetScan_v7_2
STXBP1	P61764		hsa-miR-30e-5p	0.699929	12	High	CoMeTa|Cupid|DIANA|MBStar|MirAncesTar|miranda_May_2021|mirmap_May_2021|MiRNATIP|miRTar2GO|MirTar2|mirzag|TargetScan_v7_2
ASB3	Q9Y575		hsa-miR-30e-5p	0.699843	10	High	DIANA|MBStar|MirAncesTar|miranda_May_2021|mirbase|miRDB_v6|MiRNATIP|MirTar2|mirzag|TargetScan_v7_2
PPP1R18	Q6NYC8		hsa-miR-30e-5p	0.699781	9	High	DIANA|MBStar|MirAncesTar|miranda_May_2021|miRDB_v6|MiRNATIP|miRTar2GO|mirzag|TargetScan_v7_2
LHX1	P48742		hsa-miR-30e-5p	0.698984	8	High	bitargeting_May_2021|DIANA|MirAncesTar|miranda_May_2021|miRDB_v6|MirTar2|mirzag|TargetScan_v7_2
FRS2	Q8WU20		hsa-miR-30e-5p	0.698393	13	High	bitargeting_May_2021|CoMeTa|Cupid|DIANA|MBStar|MirAncesTar|miranda_May_2021|mirmap_May_2021|MiRNATIP|miRTar2GO|mirzag|MultiMiTar|TargetScan_v7_2
WDR26	Q9H7D7		hsa-miR-30e-5p	0.698217	12	High	CoMeTa|Cupid|DIANA|MBStar|MirAncesTar|miranda_May_2021|miRDB_v6|MiRNATIP|MirTar2|mirzag|PACCMIT|TargetScan_v7_2
ZNF200	P98182		hsa-miR-30e-5p	0.69819	12	High	CoMeTa|DIANA|MBStar|MirAncesTar|miranda_May_2021|miRDB_v6|MiRNATIP|MirSNPInTarget|miRTar2GO|MirTar2|mirzag|TargetScan_v7_2
BMT2	Q1RMZ1		hsa-miR-30e-5p	0.698151	11	High	Cupid|DIANA|MBStar|MirAncesTar|miranda_May_2021|miRDB_v6|mirmap_May_2021|MiRNATIP|miRTar2GO|mirzag|TargetScan_v7_2
NKX2-2	O95096		hsa-miR-30e-5p	0.697925	12	High	CoMeTa|Cupid|DIANA|MBStar|MirAncesTar|miranda_May_2021|miRDB_v6|mirmap_May_2021|MiRNATIP|mirzag|PACCMIT|TargetScan_v7_2
GRM3	Q14832		hsa-miR-30e-5p	0.697597	10	High	CoMeTa|Cupid|DIANA|MirAncesTar|miranda_May_2021|mirbase|miRDB_v6|mirzag|PACCMIT|TargetScan_v7_2
CYB561	P49447		hsa-miR-30e-5p	0.697316	12	High	CoMeTa|DIANA|MBStar|MirAncesTar|miranda_May_2021|miRDB_v6|mirmap_May_2021|MiRNATIP|MirTar2|mirzag|PACCMIT|TargetScan_v7_2
KCTD5	Q9NXV2		hsa-miR-30e-5p	0.697228	14	High	bitargeting_May_2021|CoMeTa|DIANA|MBStar|MirAncesTar|miranda_May_2021|mirbase|miRDB_v6|MiRNATIP|miRTar2GO|mirzag|PACCMIT|RNA22|TargetScan_v7_2
ATP2A2	P16615		hsa-miR-30e-5p	0.696693	12	High	CoMeTa|Cupid|DIANA|MBStar|MirAncesTar|miranda_May_2021|mirbase|mirmap_May_2021|MiRNATIP|miRTar2GO|mirzag|TargetScan_v7_2
SLC35F3	Q8IY50		hsa-miR-30e-5p	0.696474	10	High	Cupid|DIANA|MBStar|MirAncesTar|miranda_May_2021|mirbase|miRDB_v6|MiRNATIP|mirzag|TargetScan_v7_2
CSNK1G1	Q9HCP0		hsa-miR-30e-5p	0.69637	11	High	CoMeTa|Cupid|DIANA|MirAncesTar|miranda_May_2021|miRDB_v6|MiRNATIP|miRTar2GO|mirzag|PACCMIT|TargetScan_v7_2
CREB1	P16220		hsa-miR-30e-3p	0.696006	9	Very High	DIANA|MBStar|MirAncesTar|miranda_May_2021|miRDB_v6|MiRNATIP|miRTar2GO|MirTar2|mirzag
ARID5B	Q14865		hsa-miR-30e-5p	0.695998	12	High	CoMeTa|DIANA|MBStar|MirAncesTar|miranda_May_2021|miRDB_v6|mirmap_May_2021|MiRNATIP|miRTar2GO|MirTar2|mirzag|TargetScan_v7_2
SCML1	Q9UN30		hsa-miR-30e-5p	0.695103	12	High	bitargeting_May_2021|CoMeTa|DIANA|MBStar|MirAncesTar|miranda_May_2021|miRDB_v6|mirmap_May_2021|MiRNATIP|miRTar2GO|MirTar2|mirzag
STRIP1	Q5VSL9		hsa-miR-30e-5p	0.694826	13	High	bitargeting_May_2021|Cupid|DIANA|MBStar|MirAncesTar|miranda_May_2021|miRDB_v6|mirmap_May_2021|MiRNATIP|miRTar2GO|MirTar2|RNA22|TargetScan_v7_2
DGKZ	Q13574		hsa-miR-30e-5p	0.69454	12	High	CoMeTa|Cupid|DIANA|MBStar|MirAncesTar|miranda_May_2021|mirbase|miRDB_v6|mirmap_May_2021|MiRNATIP|PACCMIT|TargetScan_v7_2
MAP3K2	Q9Y2U5		hsa-miR-30e-5p	0.694094	11	High	CoMeTa|DIANA|MBStar|MirAncesTar|miranda_May_2021|miRDB_v6|MiRNATIP|miRTar2GO|mirzag|PACCMIT|TargetScan_v7_2
RPRD1A	Q96P16		hsa-miR-30e-5p	0.694019	10	High	CoMeTa|DIANA|MBStar|MirAncesTar|miranda_May_2021|miRDB_v6|MiRNATIP|MirTar2|mirzag|TargetScan_v7_2
UBAC1	Q9BSL1		hsa-miR-30e-5p	0.692927	10	High	CoMeTa|DIANA|MirAncesTar|miranda_May_2021|mirbase|miRDB_v6|miRTar2GO|MirTar2|mirzag|TargetScan_v7_2
SOS1	Q07889		hsa-miR-30e-5p	0.692245	11	High	CoMeTa|Cupid|DIANA|MBStar|MirAncesTar|miranda_May_2021|mirbase|miRDB_v6|MiRNATIP|mirzag|TargetScan_v7_2
FIGN	Q5HY92		hsa-miR-30e-5p	0.692029	11	High	Cupid|DIANA|MBStar|MirAncesTar|miranda_May_2021|mirmap_May_2021|MiRNATIP|MirTar2|mirzag|PACCMIT|TargetScan_v7_2
MBOAT1	Q6ZNC8		hsa-miR-30e-5p	0.691918	10	High	bitargeting_May_2021|Cupid|DIANA|MirAncesTar|miranda_May_2021|miRDB_v6|MirSNPInTarget|MirTar2|mirzag|TargetScan_v7_2
FAM210B	Q96KR6		hsa-miR-30e-5p	0.691688	13	High	bitargeting_May_2021|DIANA|MBStar|MirAncesTar|miranda_May_2021|miRDB_v6|miRTar2GO|MirTar2|mirzag|PACCMIT|PITA_May_2021|RNA22|TargetScan_v7_2
EYA1	Q99502		hsa-miR-30e-3p	0.691037	12	Very High	bitargeting_May_2021|Cupid|DIANA|MBStar|MirAncesTar|miranda_May_2021|miRDB_v6|MiRNATIP|miRTar2GO|MirTar2|mirzag|PACCMIT
P4HA1	P13674		hsa-miR-30e-5p	0.690947	10	High	CoMeTa|Cupid|DIANA|MirAncesTar|miranda_May_2021|miRDB_v6|MiRNATIP|MirSNPInTarget|mirzag|TargetScan_v7_2
ZBTB7A	O95365		hsa-miR-30e-5p	0.69068	11	High	CoMeTa|Cupid|DIANA|MBStar|MirAncesTar|miranda_May_2021|MiRNATIP|miRTar2GO|mirzag|PACCMIT|TargetScan_v7_2
USP22	Q9UPT9		hsa-miR-30e-5p	0.690633	12	High	CoMeTa|DIANA|MBStar|MirAncesTar|miranda_May_2021|miRDB_v6|mirmap_May_2021|MiRNATIP|miRTar2GO|MirTar2|mirzag|TargetScan_v7_2
PCMTD2	Q9NV79		hsa-miR-30e-5p	0.690446	10	High	CoMeTa|DIANA|MBStar|MirAncesTar|miranda_May_2021|miRDB_v6|MiRNATIP|miRTar2GO|MirTar2|mirzag
MFSD6	Q6ZSS7		hsa-miR-30e-5p	0.690438	12	High	CoMeTa|Cupid|DIANA|MBStar|MirAncesTar|miranda_May_2021|MiRNATIP|MirTar2|mirzag|PACCMIT|RNA22|TargetScan_v7_2
MSANTD3-TMEFF1			hsa-miR-30e-5p	0.690255	8	High	DIANA|MirAncesTar|miranda_May_2021|MiRNATIP|miRTar2GO|MirTar2|mirzag|TargetScan_v7_2
TRIM23	P36406		hsa-miR-30e-5p	0.690254	12	High	Cupid|DIANA|MBStar|MirAncesTar|miranda_May_2021|miRDB_v6|mirmap_May_2021|MiRNATIP|miRTar2GO|MirTar2|mirzag|TargetScan_v7_2
KHNYN	O15037		hsa-miR-30e-5p	0.69021	13	High	bitargeting_May_2021|CoMeTa|DIANA|MirAncesTar|miranda_May_2021|miRDB_v6|mirmap_May_2021|MiRNATIP|miRTar2GO|mirzag|PACCMIT|RNA22|TargetScan_v7_2
SSR3	Q9UNL2		hsa-miR-30e-5p	0.690152	11	High	CoMeTa|DIANA|MBStar|MirAncesTar|miranda_May_2021|miRDB_v6|MiRNATIP|miRTar2GO|MirTar2|mirzag|TargetScan_v7_2
IGF1R	P08069		hsa-miR-30e-5p	0.690066	12	High	CoMeTa|Cupid|DIANA|MBStar|MirAncesTar|miranda_May_2021|MiRNATIP|miRTar2GO|mirzag|MultiMiTar|PACCMIT|TargetScan_v7_2
TET1	Q8NFU7		hsa-miR-30e-5p	0.690038	12	High	Cupid|DIANA|MBStar|MirAncesTar|miranda_May_2021|mirbase|miRDB_v6|MiRNATIP|mirzag|PACCMIT|RNA22|TargetScan_v7_2
PPTC7	Q8NI37		hsa-miR-30e-5p	0.689978	10	High	Cupid|DIANA|MBStar|MirAncesTar|miranda_May_2021|miRDB_v6|MiRNATIP|mirzag|PACCMIT|TargetScan_v7_2
HLX	Q14774		hsa-miR-30e-5p	0.689962	9	High	CoMeTa|Cupid|DIANA|MirAncesTar|miranda_May_2021|mirbase|MirTar2|PACCMIT|TargetScan_v7_2
BCL6	P41182		hsa-miR-30e-5p	0.689844	10	High	CoMeTa|Cupid|DIANA|MBStar|MirAncesTar|miRDB_v6|MiRNATIP|miRTar2GO|mirzag|TargetScan_v7_2
LMLN	Q96KR4		hsa-miR-30e-5p	0.689735	10	High	Cupid|DIANA|MBStar|MirAncesTar|miranda_May_2021|miRDB_v6|MiRNATIP|MirTar2|mirzag|TargetScan_v7_2
HIVEP1	P15822		hsa-miR-30e-5p	0.689628	9	High	CoMeTa|Cupid|MBStar|MirAncesTar|miranda_May_2021|mirbase|miRDB_v6|MiRNATIP|TargetScan_v7_2
AVEN	Q9NQS1		hsa-miR-30e-5p	0.689621	12	High	CoMeTa|DIANA|MirAncesTar|miranda_May_2021|mirbase|miRDB_v6|MiRNATIP|MirSNPInTarget|miRTar2GO|MirTar2|mirzag|TargetScan_v7_2
ARID1A	O14497		hsa-miR-30e-5p	0.689499	13	High	CoMeTa|Cupid|DIANA|MBStar|MirAncesTar|miranda_May_2021|mirbase|miRDB_v6|MiRNATIP|mirzag|PACCMIT|RNA22|TargetScan_v7_2
EPB41L4B	Q9H329		hsa-miR-30e-5p	0.68929	12	High	CoMeTa|Cupid|DIANA|MBStar|MirAncesTar|miranda_May_2021|miRDB_v6|MiRNATIP|miRTar2GO|MirTar2|mirzag|TargetScan_v7_2
NEUROD6	Q96NK8		hsa-miR-30e-5p	0.68916	11	High	bitargeting_May_2021|CoMeTa|Cupid|DIANA|miranda_May_2021|mirbase|miRDB_v6|MirTar2|mirzag|PACCMIT|TargetScan_v7_2
PLPP6	Q8IY26		hsa-miR-30e-5p	0.689064	10	High	DIANA|MBStar|MirAncesTar|miranda_May_2021|miRDB_v6|MirSNPInTarget|miRTar2GO|MirTar2|mirzag|TargetScan_v7_2
HIPK2	Q9H2X6		hsa-miR-30e-5p	0.68884	12	High	CoMeTa|Cupid|DIANA|MBStar|MirAncesTar|miranda_May_2021|mirmap_May_2021|MiRNATIP|miRTar2GO|MirTar2|RNA22|TargetScan_v7_2
BAZ1A	Q9NRL2		hsa-miR-30e-5p	0.688654	12	High	CoMeTa|Cupid|DIANA|MBStar|MirAncesTar|miranda_May_2021|mirbase|miRDB_v6|MiRNATIP|miRTar2GO|mirzag|TargetScan_v7_2
PSME3	P61289		hsa-miR-30e-5p	0.688454	11	High	CoMeTa|Cupid|DIANA|MBStar|MirAncesTar|miranda_May_2021|MiRNATIP|miRTar2GO|mirzag|PACCMIT|TargetScan_v7_2
SLC7A6	Q92536		hsa-miR-30e-5p	0.688401	12	High	bitargeting_May_2021|CoMeTa|Cupid|DIANA|MBStar|MirAncesTar|miranda_May_2021|miRDB_v6|MiRNATIP|miRTar2GO|PACCMIT|TargetScan_v7_2
NUFIP2	Q7Z417		hsa-miR-30e-5p	0.688314	12	High	Cupid|DIANA|MBStar|MirAncesTar|miranda_May_2021|miRDB_v6|mirmap_May_2021|MiRNATIP|miRTar2GO|mirzag|MultiMiTar|TargetScan_v7_2
CARS1	P49589		hsa-miR-30e-5p	0.688173	10	High	CoMeTa|DIANA|MirAncesTar|miranda_May_2021|mirbase|miRDB_v6|MiRNATIP|MirTar2|mirzag|TargetScan_v7_2
TRPM7	Q96QT4		hsa-miR-30e-5p	0.687876	11	High	Cupid|DIANA|MBStar|MirAncesTar|miranda_May_2021|miRDB_v6|mirmap_May_2021|MiRNATIP|mirzag|PACCMIT|TargetScan_v7_2
PARP16	Q8N5Y8		hsa-miR-30e-5p	0.687811	11	High	bitargeting_May_2021|CoMeTa|Cupid|DIANA|MirAncesTar|miranda_May_2021|mirbase|MiRNATIP|mirzag|PACCMIT|TargetScan_v7_2
JAK1	P23458		hsa-miR-30e-5p	0.687756	11	High	bitargeting_May_2021|CoMeTa|Cupid|DIANA|MBStar|MirAncesTar|miranda_May_2021|mirmap_May_2021|MiRNATIP|PACCMIT|TargetScan_v7_2
RCBTB1	Q8NDN9		hsa-miR-30e-5p	0.687711	12	High	CoMeTa|DIANA|MBStar|MirAncesTar|miranda_May_2021|miRDB_v6|MiRNATIP|MirSNPInTarget|miRTar2GO|mirzag|RNA22|TargetScan_v7_2
CRKL	P46109		hsa-miR-30e-5p	0.687667	12	High	CoMeTa|Cupid|DIANA|MBStar|MirAncesTar|miranda_May_2021|miRDB_v6|mirmap_May_2021|MiRNATIP|mirzag|PACCMIT|TargetScan_v7_2
OSTM1	Q86WC4		hsa-miR-30e-5p	0.687614	10	High	CoMeTa|Cupid|DIANA|MBStar|MirAncesTar|miranda_May_2021|miRDB_v6|MiRNATIP|mirzag|TargetScan_v7_2
RFX2	P48378		hsa-miR-30e-5p	0.687225	12	High	CoMeTa|DIANA|MBStar|MirAncesTar|miranda_May_2021|miRDB_v6|MiRNATIP|miRTar2GO|MirTar2|mirzag|PACCMIT|TargetScan_v7_2
ITGB3	P05106		hsa-miR-30e-5p	0.687039	11	High	CoMeTa|Cupid|DIANA|MBStar|MirAncesTar|miranda_May_2021|miRDB_v6|MiRNATIP|miRTar2GO|mirzag|TargetScan_v7_2
JPH4	Q96JJ6		hsa-miR-30e-5p	0.686912	11	High	bitargeting_May_2021|DIANA|MBStar|MirAncesTar|miranda_May_2021|miRDB_v6|MiRNATIP|mirzag|PACCMIT|RNA22|TargetScan_v7_2
POU4F1	Q01851		hsa-miR-30e-3p	0.686735	9	Very High	Cupid|MBStar|MirAncesTar|miranda_May_2021|miRDB_v6|MiRNATIP|MirTar2|mirzag|PACCMIT
CD2AP	Q9Y5K6		hsa-miR-30e-5p	0.686532	11	High	CoMeTa|Cupid|DIANA|MBStar|MirAncesTar|miranda_May_2021|miRDB_v6|mirmap_May_2021|MiRNATIP|mirzag|TargetScan_v7_2
PROSER1	Q86XN7		hsa-miR-30e-5p	0.686087	11	High	CoMeTa|DIANA|MBStar|MirAncesTar|miranda_May_2021|miRDB_v6|MiRNATIP|miRTar2GO|mirzag|PACCMIT|TargetScan_v7_2
TVP23B	Q9NYZ1		hsa-miR-30e-5p	0.685994	10	High	CoMeTa|DIANA|MBStar|MirAncesTar|miranda_May_2021|miRDB_v6|MiRNATIP|MirTar2|mirzag|TargetScan_v7_2
ADAM12	O43184		hsa-miR-30e-5p	0.685985	13	High	bitargeting_May_2021|CoMeTa|DIANA|MBStar|MirAncesTar|miranda_May_2021|miRDB_v6|mirmap_May_2021|MiRNATIP|MirSNPInTarget|mirzag|RNA22|TargetScan_v7_2
CCDC178	Q5BJE1		hsa-miR-30e-5p	0.685923	9	High	Cupid|DIANA|MBStar|MirAncesTar|miranda_May_2021|mirmap_May_2021|mirzag|PACCMIT|TargetScan_v7_2
APC	P25054		hsa-miR-30e-3p	0.685597	11	Very High	Cupid|MBStar|MirAncesTar|miranda_May_2021|miRDB_v6|MiRNATIP|miRTar2GO|MirTar2|mirzag|PACCMIT|RNA22
LCORL	Q8N3X6		hsa-miR-30e-5p	0.685328	12	High	bitargeting_May_2021|Cupid|DIANA|MBStar|MirAncesTar|miranda_May_2021|mirmap_May_2021|MiRNATIP|miRTar2GO|MirTar2|mirzag|PACCMIT
OVOL1	O14753		hsa-miR-30e-5p	0.685208	8	High	CoMeTa|Cupid|DIANA|MirAncesTar|miranda_May_2021|miRDB_v6|mirzag|TargetScan_v7_2
RAB8A	P61006		hsa-miR-30e-5p	0.68493	10	High	CoMeTa|Cupid|DIANA|MBStar|MirAncesTar|miranda_May_2021|miRDB_v6|MiRNATIP|mirzag|TargetScan_v7_2
LONRF1	Q17RB8		hsa-miR-30e-5p	0.684835	11	High	CoMeTa|Cupid|DIANA|MirAncesTar|miranda_May_2021|miRDB_v6|mirmap_May_2021|MiRNATIP|miRTar2GO|mirzag|TargetScan_v7_2
ATG12	O94817		hsa-miR-30e-5p	0.683914	11	High	DIANA|MBStar|MirAncesTar|miranda_May_2021|miRDB_v6|mirmap_May_2021|MiRNATIP|MirSNPInTarget|miRTar2GO|MirTar2|mirzag
SBK1	Q52WX2		hsa-miR-30e-5p	0.683624	13	High	bitargeting_May_2021|Cupid|DIANA|MBStar|MirAncesTar|miranda_May_2021|mirbase|miRDB_v6|MiRNATIP|mirzag|PACCMIT|RNA22|TargetScan_v7_2
DAG1	Q14118		hsa-miR-30e-5p	0.683573	12	High	CoMeTa|Cupid|DIANA|MBStar|MirAncesTar|miranda_May_2021|MiRNATIP|miRTar2GO|mirzag|PACCMIT|RNA22|TargetScan_v7_2
CFDP1	Q9UEE9		hsa-miR-30e-5p	0.683484	7	High	CoMeTa|Cupid|MirAncesTar|miranda_May_2021|mirbase|miRDB_v6|TargetScan_v7_2
TBPL1	P62380		hsa-miR-30e-5p	0.683245	9	High	CoMeTa|Cupid|DIANA|miRDB_v6|MiRNATIP|miRTar2GO|mirzag|RNA22|TargetScan_v7_2
MINPP1	Q9UNW1		hsa-miR-30e-5p	0.683202	10	High	Cupid|DIANA|MBStar|MirAncesTar|miranda_May_2021|miRDB_v6|miRTar2GO|MirTar2|mirzag|TargetScan_v7_2
TXNDC5	Q8NBS9		hsa-miR-30e-5p	0.683077	11	High	CoMeTa|Cupid|DIANA|MBStar|MirAncesTar|miranda_May_2021|miRDB_v6|MiRNATIP|MirSNPInTarget|mirzag|TargetScan_v7_2
PIK3CD	O00329		hsa-miR-30e-5p	0.682577	13	High	CoMeTa|DIANA|MBStar|MirAncesTar|miranda_May_2021|mirbase|miRDB_v6|mirmap_May_2021|MiRNATIP|MirTar2|mirzag|PACCMIT|TargetScan_v7_2
PCGF5	Q86SE9		hsa-miR-30e-5p	0.682561	10	High	DIANA|MBStar|MirAncesTar|miranda_May_2021|miRDB_v6|MiRNATIP|miRTar2GO|MirTar2|mirzag|TargetScan_v7_2
JAG2	Q9Y219		hsa-miR-30e-5p	0.682451	10	High	CoMeTa|Cupid|DIANA|MirAncesTar|miranda_May_2021|miRDB_v6|MiRNATIP|miRTar2GO|mirzag|TargetScan_v7_2
JARID2	Q92833		hsa-miR-30e-5p	0.682045	9	High	CoMeTa|Cupid|DIANA|MirAncesTar|miranda_May_2021|MiRNATIP|miRTar2GO|mirzag|TargetScan_v7_2
TP53INP1	Q96A56		hsa-miR-30e-5p	0.681695	11	High	Cupid|DIANA|MBStar|MirAncesTar|miranda_May_2021|miRDB_v6|mirmap_May_2021|MiRNATIP|miRTar2GO|mirzag|TargetScan_v7_2
NEDD4L	Q96PU5		hsa-miR-30e-5p	0.681688	11	High	CoMeTa|DIANA|MBStar|MirAncesTar|miranda_May_2021|miRDB_v6|MiRNATIP|MirTar2|mirzag|PACCMIT|TargetScan_v7_2
SLC12A6	Q9UHW9		hsa-miR-30e-5p	0.681624	10	High	CoMeTa|Cupid|MBStar|MirAncesTar|miranda_May_2021|miRDB_v6|MiRNATIP|MirTar2|mirzag|TargetScan_v7_2
PAPOLB	Q9NRJ5		hsa-miR-30e-5p	0.681553	10	High	bitargeting_May_2021|CoMeTa|Cupid|DIANA|MirAncesTar|miranda_May_2021|miRDB_v6|mirzag|PACCMIT|TargetScan_v7_2
ARHGAP26	Q9UNA1		hsa-miR-30e-5p	0.681415	11	High	CoMeTa|Cupid|DIANA|MBStar|MirAncesTar|miranda_May_2021|mirmap_May_2021|MiRNATIP|miRTar2GO|mirzag|TargetScan_v7_2
PITX2	Q99697		hsa-miR-30e-3p	0.681358	13	Very High	bitargeting_May_2021|Cupid|DIANA|MBStar|MirAncesTar|miranda_May_2021|mirbase|miRTar2GO|MirTar2|mirzag|PACCMIT|PITA_May_2021|RNA22
GXYLT1	Q4G148		hsa-miR-30e-5p	0.681155	12	High	bitargeting_May_2021|Cupid|DIANA|MBStar|MirAncesTar|miranda_May_2021|mirmap_May_2021|MiRNATIP|miRTar2GO|MirTar2|mirzag|TargetScan_v7_2
PIK3R2	O00459		hsa-miR-30e-5p	0.680874	12	High	CoMeTa|Cupid|DIANA|MBStar|MirAncesTar|miranda_May_2021|miRDB_v6|MiRNATIP|miRTar2GO|mirzag|PACCMIT|TargetScan_v7_2
DLGAP2	Q9P1A6		hsa-miR-30e-5p	0.680773	10	High	CoMeTa|DIANA|MBStar|MirAncesTar|miranda_May_2021|mirmap_May_2021|MirTar2|mirzag|MultiMiTar|TargetScan_v7_2
BTBD7	Q9P203		hsa-miR-30e-5p	0.680766	10	High	CoMeTa|DIANA|MBStar|MirAncesTar|miranda_May_2021|MiRNATIP|miRTar2GO|mirzag|PACCMIT|TargetScan_v7_2
SPHKAP	Q2M3C7		hsa-miR-30e-5p	0.680706	9	High	CoMeTa|Cupid|DIANA|MBStar|MirAncesTar|miranda_May_2021|MirTar2|mirzag|TargetScan_v7_2
POU4F2	Q12837		hsa-miR-30e-5p	0.680448	12	High	CoMeTa|Cupid|DIANA|MBStar|MirAncesTar|miranda_May_2021|miRDB_v6|mirmap_May_2021|MiRNATIP|mirzag|PACCMIT|TargetScan_v7_2
RALA	P11233		hsa-miR-30e-3p	0.680271	10	Very High	Cupid|MBStar|MirAncesTar|miranda_May_2021|miRDB_v6|MiRNATIP|miRTar2GO|MirTar2|mirzag|PACCMIT
MAP3K12	Q12852		hsa-miR-30e-5p	0.679813	11	High	CoMeTa|Cupid|MBStar|MirAncesTar|miranda_May_2021|mirbase|miRDB_v6|MiRNATIP|mirzag|PACCMIT|TargetScan_v7_2
HERC3	Q15034		hsa-miR-30e-5p	0.679524	11	High	CoMeTa|Cupid|DIANA|MBStar|MirAncesTar|miranda_May_2021|miRDB_v6|MiRNATIP|MirTar2|mirzag|TargetScan_v7_2
SIX1	Q15475		hsa-miR-30e-5p	0.679469	12	High	bitargeting_May_2021|DIANA|MBStar|MirAncesTar|miranda_May_2021|miRDB_v6|mirmap_May_2021|MiRNATIP|MirTar2|mirzag|RNA22|TargetScan_v7_2
LOX	P28300		hsa-miR-30e-5p	0.679337	10	High	DIANA|MBStar|MirAncesTar|miranda_May_2021|miRDB_v6|MiRNATIP|miRTar2GO|MirTar2|mirzag|TargetScan_v7_2
HERC2	O95714		hsa-miR-30e-5p	0.679079	12	High	CoMeTa|Cupid|MBStar|MirAncesTar|miranda_May_2021|miRDB_v6|MiRNATIP|miRTar2GO|mirzag|PACCMIT|RNA22|TargetScan_v7_2
ITPK1	Q13572		hsa-miR-30e-5p	0.679013	11	High	CoMeTa|DIANA|MBStar|MirAncesTar|miranda_May_2021|miRDB_v6|mirmap_May_2021|MiRNATIP|miRTar2GO|mirzag|TargetScan_v7_2
KLF10	Q13118		hsa-miR-30e-5p	0.678664	8	High	DIANA|MBStar|MirAncesTar|miranda_May_2021|miRDB_v6|MiRNATIP|MirTar2|TargetScan_v7_2
TUBGCP3	Q96CW5		hsa-miR-30e-5p	0.678569	10	High	CoMeTa|Cupid|DIANA|MirAncesTar|miranda_May_2021|miRDB_v6|MiRNATIP|miRTar2GO|mirzag|TargetScan_v7_2
USP47	Q96K76		hsa-miR-30e-5p	0.677987	12	High	CoMeTa|Cupid|DIANA|MBStar|MirAncesTar|miranda_May_2021|miRDB_v6|mirmap_May_2021|MiRNATIP|MirSNPInTarget|mirzag|TargetScan_v7_2
MARCHF4	Q9P2E8		hsa-miR-30e-5p	0.677896	12	High	bitargeting_May_2021|Cupid|DIANA|MBStar|MirAncesTar|miranda_May_2021|miRDB_v6|MiRNATIP|mirzag|PACCMIT|RNA22|TargetScan_v7_2
PDCL	Q13371		hsa-miR-30e-5p	0.677484	11	High	CoMeTa|Cupid|DIANA|MBStar|MirAncesTar|miranda_May_2021|MiRNATIP|MirSNPInTarget|mirzag|PACCMIT|TargetScan_v7_2
CBLB	Q13191		hsa-miR-30e-5p	0.677158	9	High	CoMeTa|Cupid|DIANA|MBStar|MirAncesTar|miranda_May_2021|miRDB_v6|mirzag|TargetScan_v7_2
CDK12	Q9NYV4		hsa-miR-30e-5p	0.676563	11	High	CoMeTa|Cupid|DIANA|MirAncesTar|miranda_May_2021|miRDB_v6|MiRNATIP|miRTar2GO|MirTar2|mirzag|TargetScan_v7_2
FUBP3	Q96I24		hsa-miR-30e-5p	0.676295	11	High	CoMeTa|Cupid|DIANA|MBStar|MirAncesTar|miranda_May_2021|mirmap_May_2021|MiRNATIP|miRTar2GO|mirzag|TargetScan_v7_2
SLC25A36	Q96CQ1		hsa-miR-30e-5p	0.676083	12	High	CoMeTa|DIANA|MBStar|MirAncesTar|miranda_May_2021|miRDB_v6|mirmap_May_2021|MiRNATIP|miRTar2GO|mirzag|MultiMiTar|TargetScan_v7_2
MICOS10	Q5TGZ0		hsa-miR-30e-5p	0.675921	11	High	Cupid|DIANA|MBStar|MirAncesTar|miranda_May_2021|miRDB_v6|mirmap_May_2021|MiRNATIP|MirTar2|mirzag|TargetScan_v7_2
LYN	P07948		hsa-miR-30e-5p	0.675836	10	High	CoMeTa|DIANA|MBStar|MirAncesTar|miranda_May_2021|miRDB_v6|MiRNATIP|MirTar2|mirzag|TargetScan_v7_2
LRRC8C	Q8TDW0		hsa-miR-30e-5p	0.675468	10	High	DIANA|MBStar|MirAncesTar|miranda_May_2021|miRDB_v6|MiRNATIP|miRTar2GO|MirTar2|mirzag|TargetScan_v7_2
HOXA11	P31270		hsa-miR-30e-5p	0.675384	10	High	CoMeTa|Cupid|DIANA|MirAncesTar|miranda_May_2021|miRDB_v6|MiRNATIP|mirzag|PACCMIT|TargetScan_v7_2
RNF122	Q9H9V4		hsa-miR-30e-5p	0.67527	9	High	CoMeTa|Cupid|DIANA|MirAncesTar|miranda_May_2021|miRDB_v6|mirzag|PACCMIT|TargetScan_v7_2
PCDH17	O14917		hsa-miR-30e-3p	0.675103	10	Very High	Cupid|MBStar|MirAncesTar|miranda_May_2021|miRDB_v6|miRTar2GO|MirTar2|mirzag|PACCMIT|RNA22
GMEB2	Q9UKD1		hsa-miR-30e-5p	0.674806	11	High	CoMeTa|DIANA|MirAncesTar|miranda_May_2021|miRDB_v6|mirmap_May_2021|MiRNATIP|miRTar2GO|mirzag|PACCMIT|TargetScan_v7_2
KCTD8	Q6ZWB6		hsa-miR-30e-5p	0.674776	9	High	Cupid|DIANA|MBStar|MirAncesTar|miranda_May_2021|miRDB_v6|MirTar2|PACCMIT|TargetScan_v7_2
SATB1	Q01826		hsa-miR-30e-5p	0.674285	11	High	CoMeTa|Cupid|DIANA|MBStar|MirAncesTar|miRDB_v6|mirmap_May_2021|MiRNATIP|miRTar2GO|mirzag|TargetScan_v7_2
DMXL2	Q8TDJ6		hsa-miR-30e-5p	0.674256	12	High	CoMeTa|Cupid|DIANA|MBStar|MirAncesTar|miranda_May_2021|miRDB_v6|MiRNATIP|miRTar2GO|MirTar2|mirzag|PACCMIT
PON2	Q15165		hsa-miR-30e-5p	0.673831	9	High	CoMeTa|DIANA|MirAncesTar|miranda_May_2021|miRDB_v6|MiRNATIP|MirTar2|PACCMIT|TargetScan_v7_2
CREB1	P16220		hsa-miR-30e-5p	0.673529	11	High	CoMeTa|Cupid|DIANA|MBStar|MirAncesTar|miranda_May_2021|MiRNATIP|MirTar2|mirzag|RNA22|TargetScan_v7_2
CAT	P04040		hsa-miR-30e-5p	0.672837	10	High	CoMeTa|DIANA|MBStar|MirAncesTar|miranda_May_2021|mirbase|miRDB_v6|MiRNATIP|mirzag|TargetScan_v7_2
TAB3	Q8N5C8		hsa-miR-30e-5p	0.672762	10	High	Cupid|DIANA|MBStar|MirAncesTar|miranda_May_2021|miRDB_v6|MiRNATIP|mirzag|PACCMIT|TargetScan_v7_2
MAT2A	P31153		hsa-miR-30e-5p	0.672704	10	High	CoMeTa|Cupid|DIANA|MirAncesTar|miranda_May_2021|miRDB_v6|MiRNATIP|MirTar2|mirzag|TargetScan_v7_2
CADM2	Q8N3J6		hsa-miR-30e-5p	0.6727	10	High	Cupid|DIANA|MBStar|MirAncesTar|miranda_May_2021|miRDB_v6|mirmap_May_2021|MirSNPInTarget|mirzag|TargetScan_v7_2
FAM13C	Q8NE31		hsa-miR-30e-5p	0.672479	12	High	CoMeTa|Cupid|DIANA|MBStar|MirAncesTar|miranda_May_2021|miRDB_v6|mirmap_May_2021|MiRNATIP|mirzag|MultiMiTar|TargetScan_v7_2
RUNDC3B	Q96NL0		hsa-miR-30e-5p	0.672154	10	High	Cupid|DIANA|MBStar|MirAncesTar|miranda_May_2021|miRDB_v6|mirmap_May_2021|MiRNATIP|mirzag|TargetScan_v7_2
KPNA6	O60684		hsa-miR-30e-5p	0.672104	12	High	CoMeTa|Cupid|DIANA|MBStar|MirAncesTar|miranda_May_2021|miRDB_v6|mirmap_May_2021|MiRNATIP|miRTar2GO|mirzag|TargetScan_v7_2
TAF4B	Q92750		hsa-miR-30e-5p	0.672096	11	High	CoMeTa|DIANA|MBStar|MirAncesTar|miranda_May_2021|miRDB_v6|MiRNATIP|miRTar2GO|MirTar2|mirzag|TargetScan_v7_2
WNK3	Q9BYP7		hsa-miR-30e-5p	0.671862	12	High	bitargeting_May_2021|Cupid|DIANA|MBStar|MirAncesTar|miranda_May_2021|miRDB_v6|mirmap_May_2021|MiRNATIP|mirzag|RNA22|TargetScan_v7_2
SOX13	Q9UN79		hsa-miR-30e-5p	0.671437	11	High	CoMeTa|Cupid|DIANA|MBStar|MirAncesTar|miranda_May_2021|miRDB_v6|MiRNATIP|miRTar2GO|mirzag|TargetScan_v7_2
PLPPR4	Q7Z2D5		hsa-miR-30e-5p	0.671229	11	High	CoMeTa|Cupid|MBStar|MirAncesTar|miranda_May_2021|miRDB_v6|MiRNATIP|MirSNPInTarget|MirTar2|mirzag|PACCMIT
NR3C1	P04150		hsa-miR-30e-5p	0.670168	9	High	CoMeTa|Cupid|DIANA|MBStar|MirAncesTar|MiRNATIP|miRTar2GO|mirzag|TargetScan_v7_2
SS18	Q15532		hsa-miR-30e-3p	0.67008	11	Very High	bitargeting_May_2021|Cupid|MBStar|MirAncesTar|miranda_May_2021|miRDB_v6|MiRNATIP|miRTar2GO|MirTar2|mirzag|RNA22
PRKAA2	P54646		hsa-miR-30e-5p	0.669735	12	High	DIANA|MBStar|MirAncesTar|miranda_May_2021|miRDB_v6|mirmap_May_2021|MiRNATIP|MirSNPInTarget|MirTar2|MultiMiTar|PACCMIT|TargetScan_v7_2
TACC1	O75410		hsa-miR-30e-5p	0.66973	11	High	CoMeTa|Cupid|DIANA|MBStar|MirAncesTar|miranda_May_2021|mirmap_May_2021|MiRNATIP|miRTar2GO|mirzag|TargetScan_v7_2
VPS26B	Q4G0F5		hsa-miR-30e-5p	0.669032	9	High	DIANA|MBStar|MirAncesTar|miranda_May_2021|miRDB_v6|MirTar2|mirzag|PACCMIT|TargetScan_v7_2
ZEB2	O60315		hsa-miR-30e-3p	0.668369	12	Very High	bitargeting_May_2021|Cupid|MBStar|MirAncesTar|miranda_May_2021|miRDB_v6|MiRNATIP|MirTar2|mirzag|PACCMIT|PITA_May_2021|RNA22
ZFYVE26	Q68DK2		hsa-miR-30e-5p	0.668353	15	High	bitargeting_May_2021|CoMeTa|DIANA|MBStar|MirAncesTar|miranda_May_2021|mirbase|miRDB_v6|mirmap_May_2021|MiRNATIP|MirSNPInTarget|miRTar2GO|mirzag|PACCMIT|TargetScan_v7_2
NAGPA	Q9UK23		hsa-miR-30e-5p	0.668184	10	High	CoMeTa|DIANA|MirAncesTar|miranda_May_2021|mirbase|miRDB_v6|MirSNPInTarget|mirzag|PACCMIT|TargetScan_v7_2
DENND11	A4D1U4		hsa-miR-30e-5p	0.667629	13	High	bitargeting_May_2021|Cupid|DIANA|MBStar|MirAncesTar|miranda_May_2021|miRDB_v6|mirmap_May_2021|MiRNATIP|miRTar2GO|mirzag|RNA22|TargetScan_v7_2
PPIL3	Q9H2H8		hsa-miR-30e-5p	0.667609	8	High	DIANA|MirAncesTar|miranda_May_2021|mirbase|miRDB_v6|miRTar2GO|mirzag|TargetScan_v7_2
AFAP1L2	Q8N4X5		hsa-miR-30e-5p	0.666657	10	High	Cupid|DIANA|MBStar|MirAncesTar|miranda_May_2021|miRDB_v6|MiRNATIP|mirzag|PACCMIT|TargetScan_v7_2
WIPF1	O43516		hsa-miR-30e-5p	0.666564	11	High	CoMeTa|DIANA|MBStar|MirAncesTar|miranda_May_2021|miRDB_v6|MiRNATIP|MirTar2|mirzag|PACCMIT|TargetScan_v7_2
PNN	Q9H307		hsa-miR-30e-5p	0.666314	10	High	CoMeTa|Cupid|DIANA|MBStar|MirAncesTar|miranda_May_2021|mirbase|MirTar2|mirzag|TargetScan_v7_2
PPP1R14C	Q8TAE6		hsa-miR-30e-5p	0.665428	10	High	Cupid|DIANA|MBStar|MirAncesTar|miranda_May_2021|miRDB_v6|MiRNATIP|mirzag|PACCMIT|TargetScan_v7_2
RAB4B	P61018		hsa-miR-30e-5p	0.665363	9	High	CoMeTa|Cupid|DIANA|MBStar|MirAncesTar|miranda_May_2021|miRDB_v6|MiRNATIP|TargetScan_v7_2
SAP30	O75446		hsa-miR-30e-5p	0.664812	12	High	CoMeTa|Cupid|DIANA|MBStar|MirAncesTar|miranda_May_2021|mirbase|miRDB_v6|MiRNATIP|miRTar2GO|PACCMIT|TargetScan_v7_2
CACHD1	Q5VU97		hsa-miR-30e-5p	0.664679	11	High	Cupid|DIANA|MirAncesTar|miranda_May_2021|mirbase|miRDB_v6|MiRNATIP|MirTar2|mirzag|RNA22|TargetScan_v7_2
FBXL20	Q96IG2		hsa-miR-30e-5p	0.663823	12	High	bitargeting_May_2021|Cupid|DIANA|MBStar|MirAncesTar|miranda_May_2021|mirbase|miRDB_v6|mirmap_May_2021|MiRNATIP|mirzag|TargetScan_v7_2
SESTD1	Q86VW0		hsa-miR-30e-3p	0.663738	12	Very High	bitargeting_May_2021|MBStar|MirAncesTar|miranda_May_2021|mirbase|miRDB_v6|MiRNATIP|MirSNPInTarget|miRTar2GO|MirTar2|mirzag|RNA22
RNF165	Q6ZSG1		hsa-miR-30e-5p	0.663644	10	High	Cupid|DIANA|MBStar|MirAncesTar|miranda_May_2021|miRDB_v6|mirmap_May_2021|mirzag|PACCMIT|TargetScan_v7_2
MECP2	P51608		hsa-miR-30e-5p	0.663571	13	High	CoMeTa|DIANA|MBStar|MirAncesTar|miranda_May_2021|miRDB_v6|mirmap_May_2021|MiRNATIP|miRTar2GO|mirzag|MultiMiTar|PACCMIT|TargetScan_v7_2
NRP1	O14786		hsa-miR-30e-5p	0.66316	10	High	CoMeTa|Cupid|DIANA|MBStar|MirAncesTar|miranda_May_2021|MiRNATIP|mirzag|PACCMIT|TargetScan_v7_2
POP1	Q99575		hsa-miR-30e-5p	0.663036	8	High	DIANA|MBStar|MirAncesTar|miranda_May_2021|miRDB_v6|MirTar2|mirzag|TargetScan_v7_2
BIRC6	Q9NR09		hsa-miR-30e-5p	0.663003	11	High	Cupid|DIANA|MBStar|MirAncesTar|miranda_May_2021|mirbase|MiRNATIP|miRTar2GO|MirTar2|mirzag|TargetScan_v7_2
TMOD2	Q9NZR1		hsa-miR-30e-5p	0.66296	11	High	CoMeTa|DIANA|MBStar|MirAncesTar|miranda_May_2021|miRDB_v6|MiRNATIP|mirzag|PACCMIT|RNA22|TargetScan_v7_2
CILK1	Q9UPZ9		hsa-miR-30e-5p	0.66272	12	High	bitargeting_May_2021|CoMeTa|Cupid|DIANA|MBStar|MirAncesTar|miranda_May_2021|miRDB_v6|MiRNATIP|mirzag|RNA22|TargetScan_v7_2
PELI1	Q96FA3		hsa-miR-30e-5p	0.662294	10	High	CoMeTa|Cupid|DIANA|MBStar|MirAncesTar|miRDB_v6|MiRNATIP|miRTar2GO|mirzag|TargetScan_v7_2
ELL	P55199		hsa-miR-30e-5p	0.662158	11	High	CoMeTa|DIANA|MBStar|MirAncesTar|miranda_May_2021|miRDB_v6|MiRNATIP|miRTar2GO|mirzag|PACCMIT|TargetScan_v7_2
TMED2	Q15363		hsa-miR-30e-5p	0.66154	9	High	CoMeTa|Cupid|DIANA|MBStar|MirAncesTar|miranda_May_2021|MiRNATIP|PACCMIT|TargetScan_v7_2
SLC35F1	Q5T1Q4		hsa-miR-30e-5p	0.66118	9	High	Cupid|DIANA|MBStar|MirAncesTar|miranda_May_2021|miRDB_v6|MiRNATIP|mirzag|TargetScan_v7_2
ESRRG	P62508		hsa-miR-30e-5p	0.661173	11	High	CoMeTa|Cupid|DIANA|MBStar|MirAncesTar|miranda_May_2021|mirmap_May_2021|MirSNPInTarget|mirzag|PACCMIT|TargetScan_v7_2
SIX4	Q9UIU6		hsa-miR-30e-3p	0.66116	12	Very High	Cupid|MBStar|MirAncesTar|miranda_May_2021|miRDB_v6|MiRNATIP|MirSNPInTarget|miRTar2GO|MirTar2|mirzag|PACCMIT|RNA22
SLC6A15	Q9H2J7		hsa-miR-30e-5p	0.661149	11	High	CoMeTa|Cupid|MBStar|MirAncesTar|miranda_May_2021|miRDB_v6|mirmap_May_2021|MiRNATIP|miRTar2GO|mirzag|TargetScan_v7_2
UBE2G1	P62253		hsa-miR-30e-3p	0.661111	10	Very High	DIANA|MirAncesTar|miranda_May_2021|miRDB_v6|MiRNATIP|MirSNPInTarget|miRTar2GO|MirTar2|mirzag|PACCMIT
FBXL17	Q9UF56		hsa-miR-30e-5p	0.661033	11	High	Cupid|DIANA|MBStar|MirAncesTar|miranda_May_2021|miRDB_v6|mirmap_May_2021|MiRNATIP|miRTar2GO|mirzag|TargetScan_v7_2
SLC41A2	Q96JW4		hsa-miR-30e-5p	0.660758	11	High	bitargeting_May_2021|DIANA|MBStar|MirAncesTar|miranda_May_2021|mirbase|miRDB_v6|MirTar2|mirzag|PITA_May_2021|TargetScan_v7_2
BTBD10	Q9BSF8		hsa-miR-30e-5p	0.660734	11	High	Cupid|DIANA|MBStar|MirAncesTar|miranda_May_2021|mirmap_May_2021|MiRNATIP|MirTar2|mirzag|PACCMIT|TargetScan_v7_2
PGP	A6NDG6		hsa-miR-30e-5p	0.660482	9	High	Cupid|DIANA|MirAncesTar|miranda_May_2021|MiRNATIP|MirTar2|mirzag|PACCMIT|TargetScan_v7_2
BCLAF1	Q9NYF8		hsa-miR-30e-3p	0.660465	12	Very High	Cupid|DIANA|MBStar|MirAncesTar|miranda_May_2021|mirbase|miRDB_v6|MiRNATIP|miRTar2GO|MirTar2|mirzag|RNA22
ARMH3	Q5T2E6		hsa-miR-30e-5p	0.660458	9	High	CoMeTa|Cupid|DIANA|MirAncesTar|miranda_May_2021|miRDB_v6|mirzag|PACCMIT|TargetScan_v7_2
ATL2	Q8NHH9		hsa-miR-30e-5p	0.660383	12	High	bitargeting_May_2021|CoMeTa|Cupid|DIANA|MBStar|MirAncesTar|miranda_May_2021|miRDB_v6|mirmap_May_2021|MiRNATIP|mirzag|TargetScan_v7_2
AKAP10	O43572		hsa-miR-30e-5p	0.660352	11	High	bitargeting_May_2021|CoMeTa|DIANA|MirAncesTar|miranda_May_2021|miRDB_v6|MiRNATIP|miRTar2GO|MirTar2|mirzag|TargetScan_v7_2
CNPY2	Q9Y2B0		hsa-miR-30e-3p	0.659906	9	Very High	Cupid|DIANA|MirAncesTar|miranda_May_2021|mirbase|miRDB_v6|miRTar2GO|MirTar2|RNA22
RAP2B	P61225		hsa-miR-30e-5p	0.659755	10	High	CoMeTa|Cupid|DIANA|MBStar|MirAncesTar|miranda_May_2021|miRDB_v6|MiRNATIP|mirzag|TargetScan_v7_2
SSBP2	P81877		hsa-miR-30e-5p	0.659701	10	High	CoMeTa|Cupid|DIANA|MBStar|MirAncesTar|miranda_May_2021|miRDB_v6|mirmap_May_2021|mirzag|TargetScan_v7_2
MECP2	P51608		hsa-miR-30e-3p	0.659583	12	Very High	bitargeting_May_2021|Cupid|MBStar|MirAncesTar|miranda_May_2021|miRDB_v6|MiRNATIP|miRTar2GO|MirTar2|mirzag|PACCMIT|RNA22
DEXI	O95424		hsa-miR-30e-5p	0.659197	13	High	bitargeting_May_2021|CoMeTa|Cupid|DIANA|MirAncesTar|miranda_May_2021|mirbase|mirmap_May_2021|MiRNATIP|MirSNPInTarget|mirzag|RNA22|TargetScan_v7_2
RGL1	Q9NZL6		hsa-miR-30e-5p	0.658598	9	High	CoMeTa|Cupid|DIANA|MirAncesTar|miranda_May_2021|mirmap_May_2021|miRTar2GO|mirzag|TargetScan_v7_2
RTCB	Q9Y3I0		hsa-miR-30e-5p	0.658446	11	High	CoMeTa|DIANA|MirAncesTar|miranda_May_2021|mirbase|miRDB_v6|MiRNATIP|miRTar2GO|mirzag|RNA22|TargetScan_v7_2
ZBTB10	Q96DT7		hsa-miR-30e-5p	0.658433	11	High	CoMeTa|Cupid|DIANA|MBStar|MirAncesTar|miranda_May_2021|mirmap_May_2021|MiRNATIP|miRTar2GO|mirzag|TargetScan_v7_2
SSH2	Q76I76		hsa-miR-30e-5p	0.658187	13	High	Cupid|DIANA|MBStar|MirAncesTar|miranda_May_2021|miRDB_v6|mirmap_May_2021|MiRNATIP|miRTar2GO|MirTar2|mirzag|MultiMiTar|PACCMIT
SLC35A5	Q9BS91		hsa-miR-30e-5p	0.657602	12	High	bitargeting_May_2021|CoMeTa|DIANA|MBStar|MirAncesTar|miranda_May_2021|mirbase|miRDB_v6|MiRNATIP|mirzag|PACCMIT|TargetScan_v7_2
ABHD5	Q8WTS1		hsa-miR-30e-3p	0.657539	11	Very High	bitargeting_May_2021|MBStar|MirAncesTar|miranda_May_2021|miRDB_v6|MiRNATIP|MirSNPInTarget|miRTar2GO|MirTar2|mirzag|RNA22
MRTFB	Q9ULH7		hsa-miR-30e-5p	0.657229	11	High	CoMeTa|Cupid|DIANA|MBStar|MirAncesTar|miranda_May_2021|mirmap_May_2021|MiRNATIP|mirzag|PACCMIT|TargetScan_v7_2
RAB7A	P51149		hsa-miR-30e-5p	0.657062	8	High	CoMeTa|Cupid|DIANA|MirAncesTar|miranda_May_2021|MiRNATIP|mirzag|TargetScan_v7_2
CMTM4	Q8IZR5		hsa-miR-30e-5p	0.656949	12	High	bitargeting_May_2021|Cupid|MBStar|MirAncesTar|miranda_May_2021|mirmap_May_2021|MiRNATIP|miRTar2GO|MirTar2|mirzag|PACCMIT|TargetScan_v7_2
ARL8B	Q9NVJ2		hsa-miR-30e-5p	0.656701	11	High	CoMeTa|Cupid|DIANA|MBStar|MirAncesTar|miranda_May_2021|mirmap_May_2021|MiRNATIP|miRTar2GO|mirzag|PACCMIT
IFNAR2	P48551		hsa-miR-30e-5p	0.656628	11	High	CoMeTa|DIANA|MirAncesTar|miranda_May_2021|mirbase|MiRNATIP|miRTar2GO|MirTar2|mirzag|PACCMIT|TargetScan_v7_2
ADRB1	P08588		hsa-miR-30e-5p	0.656511	12	High	bitargeting_May_2021|CoMeTa|Cupid|DIANA|MBStar|MirAncesTar|miranda_May_2021|mirbase|miRDB_v6|MirSNPInTarget|PACCMIT|TargetScan_v7_2
SMARCA5	O60264		hsa-miR-30e-5p	0.656185	11	High	CoMeTa|Cupid|DIANA|MBStar|MirAncesTar|miranda_May_2021|mirbase|MiRNATIP|mirzag|RNA22|TargetScan_v7_2
HECW1	Q76N89		hsa-miR-30e-5p	0.655883	10	High	CoMeTa|Cupid|DIANA|MirAncesTar|miranda_May_2021|mirmap_May_2021|MirTar2|mirzag|PACCMIT|TargetScan_v7_2
MAF	O75444		hsa-miR-30e-5p	0.655687	10	High	CoMeTa|Cupid|DIANA|MBStar|MirAncesTar|miranda_May_2021|MiRNATIP|mirzag|PACCMIT|TargetScan_v7_2
PRRG1	O14668		hsa-miR-30e-5p	0.655219	10	High	CoMeTa|DIANA|MBStar|MirAncesTar|mirmap_May_2021|MiRNATIP|miRTar2GO|mirzag|MultiMiTar|TargetScan_v7_2
IRS2	Q9Y4H2		hsa-miR-30e-5p	0.655073	11	High	CoMeTa|DIANA|MirAncesTar|miranda_May_2021|miRDB_v6|mirmap_May_2021|MiRNATIP|miRTar2GO|mirzag|PITA_May_2021|TargetScan_v7_2
COL25A1	Q9BXS0		hsa-miR-30e-5p	0.654793	6	High	Cupid|DIANA|MBStar|MirAncesTar|miranda_May_2021|TargetScan_v7_2
CPEB2	Q7Z5Q1		hsa-miR-30e-5p	0.654494	10	High	Cupid|DIANA|MBStar|MirAncesTar|miranda_May_2021|MiRNATIP|miRTar2GO|MultiMiTar|PACCMIT|TargetScan_v7_2
ZNF382	Q96SR6		hsa-miR-30e-5p	0.654061	10	High	Cupid|DIANA|MBStar|MirAncesTar|miranda_May_2021|miRDB_v6|mirmap_May_2021|mirzag|PACCMIT|TargetScan_v7_2
GOLGA8B	A8MQT2		hsa-miR-30e-5p	0.653969	14	High	bitargeting_May_2021|CoMeTa|DIANA|MBStar|MirAncesTar|miranda_May_2021|miRDB_v6|mirmap_May_2021|MiRNATIP|MirSNPInTarget|miRTar2GO|mirzag|RNA22|TargetScan_v7_2
RAVER2	Q9HCJ3		hsa-miR-30e-5p	0.653663	11	High	CoMeTa|DIANA|MBStar|MirAncesTar|miranda_May_2021|miRDB_v6|mirmap_May_2021|MiRNATIP|MirTar2|mirzag|TargetScan_v7_2
BCL2L11	O43521		hsa-miR-30e-5p	0.653065	10	High	CoMeTa|DIANA|MBStar|MirAncesTar|miranda_May_2021|miRDB_v6|MiRNATIP|mirzag|PACCMIT|TargetScan_v7_2
PPP1R9A	Q9ULJ8		hsa-miR-30e-5p	0.652961	12	High	CoMeTa|DIANA|MBStar|MirAncesTar|miranda_May_2021|miRDB_v6|mirmap_May_2021|MiRNATIP|MirTar2|mirzag|PACCMIT|TargetScan_v7_2
MBTPS2	O43462		hsa-miR-30e-5p	0.652871	9	High	Cupid|MirAncesTar|miranda_May_2021|miRDB_v6|MiRNATIP|MirSNPInTarget|MirTar2|mirzag|TargetScan_v7_2
MON2	Q7Z3U7		hsa-miR-30e-5p	0.652763	14	High	bitargeting_May_2021|CoMeTa|DIANA|MBStar|MirAncesTar|miranda_May_2021|mirmap_May_2021|MiRNATIP|MirSNPInTarget|miRTar2GO|MirTar2|mirzag|PITA_May_2021|RNA22
FBXO32	Q969P5		hsa-miR-30e-5p	0.652689	9	High	DIANA|MBStar|MirAncesTar|miranda_May_2021|miRDB_v6|MirSNPInTarget|MirTar2|mirzag|TargetScan_v7_2
ARHGEF6	Q15052		hsa-miR-30e-5p	0.652522	10	High	CoMeTa|Cupid|DIANA|MBStar|MirAncesTar|miranda_May_2021|miRDB_v6|MiRNATIP|mirzag|TargetScan_v7_2
ABI3BP	Q7Z7G0		hsa-miR-30e-5p	0.652467	9	High	CoMeTa|Cupid|DIANA|MBStar|MirAncesTar|miranda_May_2021|MirTar2|mirzag|TargetScan_v7_2
CAND1	Q86VP6		hsa-miR-30e-5p	0.652441	10	High	CoMeTa|Cupid|DIANA|MBStar|MirAncesTar|miranda_May_2021|miRDB_v6|MiRNATIP|mirzag|TargetScan_v7_2
PCGF3	Q3KNV8		hsa-miR-30e-5p	0.652383	10	High	CoMeTa|DIANA|MBStar|MirAncesTar|miranda_May_2021|miRDB_v6|MiRNATIP|mirzag|RNA22|TargetScan_v7_2
SLC30A4	O14863		hsa-miR-30e-5p	0.651483	10	High	CoMeTa|DIANA|MBStar|MirAncesTar|miranda_May_2021|MiRNATIP|MirTar2|mirzag|PACCMIT|TargetScan_v7_2
DIP2C	Q9Y2E4		hsa-miR-30e-5p	0.651443	10	High	CoMeTa|Cupid|DIANA|MirAncesTar|miranda_May_2021|miRDB_v6|mirmap_May_2021|MiRNATIP|mirzag|TargetScan_v7_2
KRAS	P01116		hsa-miR-30e-3p	0.651355	11	Very High	Cupid|MBStar|MirAncesTar|miranda_May_2021|miRDB_v6|MiRNATIP|miRTar2GO|MirTar2|mirzag|PACCMIT|RNA22
EFNA3	P52797		hsa-miR-30e-5p	0.651247	10	High	CoMeTa|Cupid|DIANA|MBStar|MirAncesTar|miranda_May_2021|miRDB_v6|MiRNATIP|miRTar2GO|TargetScan_v7_2
CCDC120	Q96HB5		hsa-miR-30e-5p	0.65116	10	High	Cupid|DIANA|MirAncesTar|miranda_May_2021|miRDB_v6|MiRNATIP|MirTar2|mirzag|PACCMIT|TargetScan_v7_2
VOPP1	Q96AW1		hsa-miR-30e-5p	0.651083	10	High	CoMeTa|DIANA|MBStar|MirAncesTar|miranda_May_2021|miRDB_v6|MiRNATIP|mirzag|PACCMIT|TargetScan_v7_2
HOXB8	P17481		hsa-miR-30e-5p	0.65061	8	High	CoMeTa|Cupid|DIANA|MBStar|miRDB_v6|MiRNATIP|miRTar2GO|TargetScan_v7_2
AP2A1	O95782		hsa-miR-30e-5p	0.650486	9	High	Cupid|DIANA|MirAncesTar|miranda_May_2021|mirbase|miRDB_v6|MiRNATIP|mirzag|TargetScan_v7_2
GIGYF1	O75420		hsa-miR-30e-5p	0.650471	12	High	bitargeting_May_2021|Cupid|MBStar|MirAncesTar|miranda_May_2021|miRDB_v6|mirmap_May_2021|MiRNATIP|miRTar2GO|mirzag|PACCMIT|TargetScan_v7_2
CBX2	Q14781		hsa-miR-30e-5p	0.65034	11	High	CoMeTa|DIANA|MBStar|MirAncesTar|miranda_May_2021|mirmap_May_2021|MiRNATIP|MirSNPInTarget|MirTar2|mirzag|TargetScan_v7_2
STX16	O14662		hsa-miR-30e-5p	0.650202	10	High	DIANA|MBStar|MirAncesTar|miranda_May_2021|miRDB_v6|MiRNATIP|miRTar2GO|MirTar2|mirzag|TargetScan_v7_2
AMOTL1	Q8IY63		hsa-miR-30e-5p	0.650177	12	High	bitargeting_May_2021|DIANA|MBStar|MirAncesTar|miranda_May_2021|miRDB_v6|MiRNATIP|miRTar2GO|MirTar2|mirzag|PACCMIT|TargetScan_v7_2
SACS	Q9NZJ4		hsa-miR-30e-5p	0.650016	12	High	bitargeting_May_2021|CoMeTa|DIANA|MBStar|MirAncesTar|miranda_May_2021|miRDB_v6|mirmap_May_2021|MiRNATIP|miRTar2GO|mirzag|TargetScan_v7_2
GNAO1	P09471		hsa-miR-30e-5p	0.649731	8	High	CoMeTa|Cupid|MirAncesTar|miranda_May_2021|miRDB_v6|mirzag|PACCMIT|TargetScan_v7_2
CA10	Q9NS85		hsa-miR-30e-5p	0.64969	10	High	CoMeTa|Cupid|DIANA|MBStar|MirAncesTar|miranda_May_2021|MiRNATIP|mirzag|PACCMIT|TargetScan_v7_2
SUPT3H	O75486		hsa-miR-30e-5p	0.649552	10	High	CoMeTa|Cupid|DIANA|MBStar|MirAncesTar|miranda_May_2021|MiRNATIP|mirzag|PACCMIT|TargetScan_v7_2
PLA2G12A	Q9BZM1		hsa-miR-30e-5p	0.649293	10	High	DIANA|MBStar|MirAncesTar|miranda_May_2021|miRDB_v6|MiRNATIP|miRTar2GO|MirTar2|mirzag|TargetScan_v7_2
USP45	Q70EL2		hsa-miR-30e-5p	0.649251	10	High	DIANA|MBStar|MirAncesTar|miranda_May_2021|mirmap_May_2021|MiRNATIP|MirTar2|mirzag|PACCMIT|TargetScan_v7_2
PDCD10	Q9BUL8		hsa-miR-30e-5p	0.649166	7	High	CoMeTa|Cupid|DIANA|MBStar|miRDB_v6|MiRNATIP|TargetScan_v7_2
UBE2K	P61086		hsa-miR-30e-5p	0.649107	12	High	CoMeTa|Cupid|DIANA|MBStar|MirAncesTar|miranda_May_2021|mirmap_May_2021|MiRNATIP|miRTar2GO|mirzag|RNA22|TargetScan_v7_2
TEAD1	P28347		hsa-miR-30e-3p	0.648844	13	Very High	bitargeting_May_2021|Cupid|DIANA|MBStar|MirAncesTar|miranda_May_2021|miRDB_v6|MiRNATIP|MirSNPInTarget|miRTar2GO|MirTar2|mirzag|RNA22
ROR1	Q01973		hsa-miR-30e-5p	0.648616	8	High	DIANA|MBStar|MirAncesTar|miranda_May_2021|miRDB_v6|MiRNATIP|PACCMIT|TargetScan_v7_2
PABPC1L2B	Q5JQF8		hsa-miR-30e-5p	0.648502	8	High	DIANA|MBStar|MirAncesTar|miranda_May_2021|miRDB_v6|mirzag|PACCMIT|TargetScan_v7_2
MED12L	Q86YW9		hsa-miR-30e-3p	0.647604	12	Very High	bitargeting_May_2021|MBStar|MirAncesTar|miranda_May_2021|miRDB_v6|MiRNATIP|MirSNPInTarget|miRTar2GO|MirTar2|mirzag|PACCMIT|RNA22
COLEC12	Q5KU26		hsa-miR-30e-3p	0.64554	11	Very High	Cupid|DIANA|MBStar|MirAncesTar|miranda_May_2021|miRDB_v6|MiRNATIP|MirSNPInTarget|MirTar2|mirzag|RNA22
ARID4A	P29374		hsa-miR-30e-3p	0.645073	12	Very High	Cupid|MBStar|MirAncesTar|miranda_May_2021|miRDB_v6|MiRNATIP|MirSNPInTarget|miRTar2GO|MirTar2|mirzag|PACCMIT|RNA22
TBC1D23	Q9NUY8		hsa-miR-30e-3p	0.643343	9	Very High	DIANA|MBStar|MirAncesTar|miranda_May_2021|miRDB_v6|miRTar2GO|MirTar2|mirzag|PACCMIT
PAIP2	Q9BPZ3		hsa-miR-30e-3p	0.640284	14	Very High	bitargeting_May_2021|Cupid|MBStar|MirAncesTar|miranda_May_2021|mirbase|miRDB_v6|MiRNATIP|miRTar2GO|MirTar2|mirzag|PACCMIT|PITA_May_2021|RNA22
ELAPOR2	A8MWY0		hsa-miR-30e-3p	0.640014	12	Very High	bitargeting_May_2021|Cupid|MBStar|MirAncesTar|miranda_May_2021|mirbase|miRDB_v6|MiRNATIP|MirTar2|mirzag|PACCMIT|RNA22
TNRC6B	Q9UPQ9		hsa-miR-30e-3p	0.639592	9	Very High	MBStar|MirAncesTar|miranda_May_2021|miRDB_v6|MiRNATIP|miRTar2GO|MirTar2|mirzag|RNA22
POU2F1	P14859		hsa-miR-30e-3p	0.63907	10	Very High	Cupid|MBStar|MirAncesTar|miranda_May_2021|miRDB_v6|MiRNATIP|miRTar2GO|MirTar2|mirzag|RNA22
ARF6	P62330		hsa-miR-30e-3p	0.638977	10	Very High	bitargeting_May_2021|Cupid|MBStar|miranda_May_2021|miRDB_v6|MiRNATIP|miRTar2GO|MirTar2|mirzag|PACCMIT
FOXJ3	Q9UPW0		hsa-miR-30e-3p	0.636894	11	Very High	Cupid|MBStar|MirAncesTar|miranda_May_2021|miRDB_v6|MiRNATIP|miRTar2GO|MirTar2|mirzag|PACCMIT|RNA22
C5orf24	Q7Z6I8		hsa-miR-30e-3p	0.636879	11	Very High	Cupid|MBStar|MirAncesTar|miranda_May_2021|miRDB_v6|MiRNATIP|MirSNPInTarget|miRTar2GO|MirTar2|mirzag|PACCMIT
NEGR1	Q7Z3B1		hsa-miR-30e-3p	0.635998	10	Very High	Cupid|MBStar|MirAncesTar|miranda_May_2021|miRDB_v6|miRTar2GO|MirTar2|mirzag|PACCMIT|RNA22
PCNP	Q8WW12		hsa-miR-30e-3p	0.632627	12	Very High	bitargeting_May_2021|Cupid|DIANA|MBStar|MirAncesTar|miranda_May_2021|mirbase|miRDB_v6|MiRNATIP|miRTar2GO|MirTar2|mirzag
ANKFY1	Q9P2R3		hsa-miR-30e-3p	0.630843	11	Very High	bitargeting_May_2021|Cupid|MBStar|MirAncesTar|miranda_May_2021|miRDB_v6|MiRNATIP|miRTar2GO|MirTar2|mirzag|PACCMIT
SOS2	Q07890		hsa-miR-30e-3p	0.629043	11	Very High	MBStar|MirAncesTar|miranda_May_2021|miRDB_v6|MiRNATIP|MirSNPInTarget|miRTar2GO|MirTar2|mirzag|PACCMIT|RNA22
CEP350	Q5VT06		hsa-miR-30e-3p	0.628949	11	Very High	Cupid|DIANA|MBStar|MirAncesTar|miranda_May_2021|miRDB_v6|MiRNATIP|miRTar2GO|MirTar2|mirzag|RNA22
SLC12A6	Q9UHW9		hsa-miR-30e-3p	0.628404	11	Very High	bitargeting_May_2021|MBStar|MirAncesTar|miranda_May_2021|mirbase|miRDB_v6|MiRNATIP|miRTar2GO|MirTar2|mirzag|RNA22
SP3	Q02447		hsa-miR-30e-3p	0.628367	11	Very High	bitargeting_May_2021|DIANA|MBStar|MirAncesTar|miranda_May_2021|miRDB_v6|MiRNATIP|miRTar2GO|MirTar2|mirzag|PACCMIT
PANK3	Q9H999		hsa-miR-30e-3p	0.627315	9	Very High	MBStar|MirAncesTar|miranda_May_2021|miRDB_v6|MiRNATIP|MirSNPInTarget|miRTar2GO|MirTar2|mirzag
LPGAT1	Q92604		hsa-miR-30e-3p	0.624899	11	Very High	bitargeting_May_2021|DIANA|MBStar|MirAncesTar|miranda_May_2021|miRDB_v6|MiRNATIP|miRTar2GO|MirTar2|mirzag|RNA22
BMT2	Q1RMZ1		hsa-miR-30e-3p	0.623989	10	Very High	Cupid|MBStar|MirAncesTar|miranda_May_2021|miRDB_v6|MiRNATIP|miRTar2GO|MirTar2|mirzag|PACCMIT
YWHAE	P62258		hsa-miR-30e-3p	0.621535	12	Very High	bitargeting_May_2021|Cupid|MBStar|MirAncesTar|miranda_May_2021|mirbase|miRDB_v6|MiRNATIP|MirSNPInTarget|miRTar2GO|mirzag|RNA22
NRCAM	Q92823		hsa-miR-30e-3p	0.618027	12	Very High	Cupid|DIANA|MBStar|MirAncesTar|miranda_May_2021|miRDB_v6|MiRNATIP|MirSNPInTarget|MirTar2|mirzag|PACCMIT|RNA22
KMT2C	Q8NEZ4		hsa-miR-30e-3p	0.617874	13	Very High	bitargeting_May_2021|Cupid|MBStar|MirAncesTar|miranda_May_2021|miRDB_v6|MiRNATIP|miRTar2GO|MirTar2|mirzag|PACCMIT|PITA_May_2021|RNA22
EPAS1	Q99814		hsa-miR-30e-3p	0.617862	11	Very High	Cupid|DIANA|MBStar|MirAncesTar|miranda_May_2021|miRDB_v6|MiRNATIP|MirSNPInTarget|MirTar2|mirzag|PACCMIT
FAM104A	Q969W3		hsa-miR-30e-3p	0.616172	12	Very High	bitargeting_May_2021|MirAncesTar|miranda_May_2021|mirbase|miRDB_v6|MiRNATIP|MirSNPInTarget|miRTar2GO|MirTar2|mirzag|PACCMIT|RNA22
ELK3	P41970		hsa-miR-30e-3p	0.615179	12	Very High	bitargeting_May_2021|Cupid|MBStar|MirAncesTar|miranda_May_2021|miRDB_v6|MiRNATIP|MirSNPInTarget|miRTar2GO|MirTar2|mirzag|PACCMIT
RUNX1T1	Q06455		hsa-miR-30e-3p	0.613592	11	Very High	Cupid|DIANA|MBStar|MirAncesTar|miranda_May_2021|miRDB_v6|MiRNATIP|MirTar2|mirzag|PACCMIT|RNA22
ETNK1	Q9HBU6		hsa-miR-30e-3p	0.612996	10	Very High	bitargeting_May_2021|MBStar|MirAncesTar|miranda_May_2021|miRDB_v6|MiRNATIP|MirSNPInTarget|miRTar2GO|MirTar2|mirzag
PCLO	Q9Y6V0		hsa-miR-30e-3p	0.610634	10	Very High	Cupid|MBStar|MirAncesTar|miranda_May_2021|miRDB_v6|MirSNPInTarget|MirTar2|mirzag|PACCMIT|RNA22
GNPNAT1	Q96EK6		hsa-miR-30e-3p	0.608232	10	Very High	DIANA|MBStar|MirAncesTar|miranda_May_2021|miRDB_v6|MiRNATIP|MirSNPInTarget|MirTar2|mirzag|RNA22
LUC7L3	O95232		hsa-miR-30e-3p	0.608117	12	Very High	Cupid|DIANA|MBStar|MirAncesTar|miranda_May_2021|mirbase|miRDB_v6|MiRNATIP|miRTar2GO|mirzag|PACCMIT|RNA22
ZCCHC14	Q8WYQ9		hsa-miR-30e-3p	0.608062	9	Very High	Cupid|MirAncesTar|miranda_May_2021|miRDB_v6|MiRNATIP|MirSNPInTarget|miRTar2GO|MirTar2|mirzag
PTPRD	P23468		hsa-miR-30e-3p	0.607155	11	Very High	Cupid|MBStar|MirAncesTar|miranda_May_2021|miRDB_v6|MiRNATIP|miRTar2GO|MirTar2|mirzag|PACCMIT|RNA22
USP6NL	Q92738		hsa-miR-30e-3p	0.606182	12	Very High	bitargeting_May_2021|Cupid|DIANA|MBStar|MirAncesTar|miranda_May_2021|miRDB_v6|MiRNATIP|miRTar2GO|MirTar2|mirzag|RNA22
FBXO33	Q7Z6M2		hsa-miR-30e-3p	0.604773	12	Very High	Cupid|DIANA|MBStar|MirAncesTar|miranda_May_2021|miRDB_v6|MiRNATIP|MirSNPInTarget|miRTar2GO|MirTar2|mirzag|RNA22
RYR3	Q15413		hsa-miR-30e-3p	0.603724	10	Very High	Cupid|MBStar|MirAncesTar|miranda_May_2021|miRDB_v6|MiRNATIP|MirTar2|mirzag|PACCMIT|RNA22
SCAI	Q8N9R8		hsa-miR-30e-3p	0.603258	9	Very High	bitargeting_May_2021|MBStar|MirAncesTar|miranda_May_2021|miRDB_v6|miRTar2GO|MirTar2|mirzag|RNA22
DDX3X	O00571		hsa-miR-30e-3p	0.602854	11	Very High	bitargeting_May_2021|Cupid|MBStar|MirAncesTar|miranda_May_2021|MiRNATIP|miRTar2GO|MirTar2|mirzag|PACCMIT|RNA22
ARPP19	P56211		hsa-miR-30e-3p	0.601101	10	Very High	Cupid|DIANA|MBStar|MirAncesTar|miranda_May_2021|miRDB_v6|MiRNATIP|MirTar2|mirzag|PACCMIT
CDC73	Q6P1J9		hsa-miR-30e-3p	0.600548	8	Very High	MBStar|MirAncesTar|miranda_May_2021|miRDB_v6|MiRNATIP|miRTar2GO|MirTar2|mirzag
SCAF11	Q99590		hsa-miR-30e-3p	0.600357	10	Very High	Cupid|MBStar|MirAncesTar|miranda_May_2021|miRDB_v6|MiRNATIP|MirSNPInTarget|MirTar2|mirzag|RNA22
ATG12	O94817		hsa-miR-30e-3p	0.599978	10	Very High	DIANA|MBStar|MirAncesTar|miranda_May_2021|miRDB_v6|MiRNATIP|miRTar2GO|MirTar2|mirzag|RNA22
UBE2J1	Q9Y385		hsa-miR-30e-3p	0.599958	9	Very High	MBStar|MirAncesTar|miranda_May_2021|miRDB_v6|MiRNATIP|MirTar2|mirzag|PACCMIT|RNA22
FXR1	P51114		hsa-miR-30e-3p	0.59881	10	Very High	MBStar|MirAncesTar|miranda_May_2021|miRDB_v6|MiRNATIP|MirSNPInTarget|miRTar2GO|MirTar2|mirzag|PACCMIT
GJA1	P17302		hsa-miR-30e-3p	0.594443	11	Very High	Cupid|MBStar|MirAncesTar|miranda_May_2021|miRDB_v6|MiRNATIP|MirSNPInTarget|miRTar2GO|MirTar2|mirzag|PACCMIT
ATP1A1	P05023		hsa-miR-30e-3p	0.594101	12	Very High	bitargeting_May_2021|Cupid|MBStar|MirAncesTar|miranda_May_2021|mirbase|MiRNATIP|MirSNPInTarget|miRTar2GO|MirTar2|mirzag|PACCMIT
AP4E1	Q9UPM8		hsa-miR-30e-3p	0.593113	11	Very High	bitargeting_May_2021|MBStar|MirAncesTar|miranda_May_2021|miRDB_v6|MiRNATIP|miRTar2GO|MirTar2|mirzag|PACCMIT|RNA22
CLASP2	O75122		hsa-miR-30e-3p	0.592288	10	Very High	Cupid|MBStar|MirAncesTar|miranda_May_2021|miRDB_v6|MiRNATIP|miRTar2GO|MirTar2|mirzag|PACCMIT
CDKN1B	P46527		hsa-miR-30e-3p	0.590929	8	Very High	DIANA|MirAncesTar|miranda_May_2021|miRDB_v6|MiRNATIP|miRTar2GO|MirTar2|mirzag
ROBO1	Q9Y6N7		hsa-miR-30e-3p	0.589033	11	Very High	Cupid|MBStar|MirAncesTar|miranda_May_2021|miRDB_v6|MiRNATIP|miRTar2GO|MirTar2|mirzag|PACCMIT|RNA22
GPR180	Q86V85		hsa-miR-30e-3p	0.588835	11	Very High	bitargeting_May_2021|Cupid|MBStar|MirAncesTar|miranda_May_2021|miRDB_v6|MiRNATIP|miRTar2GO|MirTar2|mirzag|RNA22
ANKH	Q9HCJ1		hsa-miR-30e-3p	0.588747	12	Very High	bitargeting_May_2021|MBStar|MirAncesTar|miranda_May_2021|miRDB_v6|MiRNATIP|MirSNPInTarget|miRTar2GO|MirTar2|mirzag|PACCMIT|RNA22
MTF2	Q9Y483		hsa-miR-30e-3p	0.588603	11	Very High	Cupid|DIANA|MBStar|MirAncesTar|miranda_May_2021|mirbase|MiRNATIP|MirSNPInTarget|miRTar2GO|MirTar2|mirzag
MCCC2	Q9HCC0		hsa-miR-30e-3p	0.588486	12	Very High	bitargeting_May_2021|Cupid|MBStar|MirAncesTar|miranda_May_2021|mirbase|MiRNATIP|MirSNPInTarget|miRTar2GO|MirTar2|mirzag|RNA22
IPCEF1	Q8WWN9		hsa-miR-30e-3p	0.588158	12	Very High	bitargeting_May_2021|MBStar|MirAncesTar|miranda_May_2021|miRDB_v6|MiRNATIP|MirSNPInTarget|miRTar2GO|MirTar2|mirzag|PACCMIT|RNA22
PARVA	Q9NVD7		hsa-miR-30e-3p	0.585323	12	Very High	bitargeting_May_2021|Cupid|MBStar|MirAncesTar|miranda_May_2021|miRDB_v6|MiRNATIP|MirSNPInTarget|miRTar2GO|MirTar2|mirzag|RNA22
CHURC1	Q8WUH1		hsa-miR-30e-3p	0.583065	10	Very High	bitargeting_May_2021|DIANA|MBStar|MirAncesTar|miranda_May_2021|miRDB_v6|MirSNPInTarget|miRTar2GO|MirTar2|mirzag
PDK1	Q15118		hsa-miR-30e-3p	0.581966	9	Very High	MBStar|MirAncesTar|miranda_May_2021|miRDB_v6|MiRNATIP|MirTar2|mirzag|PACCMIT|RNA22
GPR137C	Q8N3F9		hsa-miR-30e-3p	0.581815	10	Very High	bitargeting_May_2021|MBStar|MirAncesTar|miranda_May_2021|mirbase|miRDB_v6|MiRNATIP|miRTar2GO|MirTar2|mirzag
QKI	Q96PU8		hsa-miR-30e-3p	0.581609	12	Very High	bitargeting_May_2021|Cupid|MBStar|MirAncesTar|miranda_May_2021|miRDB_v6|MiRNATIP|MirSNPInTarget|miRTar2GO|MirTar2|mirzag|RNA22
KCNK10	P57789		hsa-miR-30e-3p	0.581575	9	Very High	MBStar|MirAncesTar|miranda_May_2021|mirbase|miRDB_v6|MirSNPInTarget|MirTar2|mirzag|PACCMIT
SIAH1	Q8IUQ4		hsa-miR-30e-3p	0.580797	10	Very High	Cupid|MBStar|MirAncesTar|miranda_May_2021|miRDB_v6|MiRNATIP|miRTar2GO|MirTar2|mirzag|PACCMIT
MBTD1	Q05BQ5		hsa-miR-30e-3p	0.580394	11	Very High	bitargeting_May_2021|Cupid|DIANA|MBStar|MirAncesTar|miranda_May_2021|MiRNATIP|miRTar2GO|MirTar2|mirzag|PACCMIT
RAB8B	Q92930		hsa-miR-30e-3p	0.580268	12	Very High	bitargeting_May_2021|DIANA|MBStar|MirAncesTar|miranda_May_2021|miRDB_v6|MiRNATIP|MirSNPInTarget|miRTar2GO|MirTar2|mirzag|PITA_May_2021
MNT	Q99583		hsa-miR-30e-3p	0.579569	10	Very High	Cupid|MirAncesTar|miranda_May_2021|miRDB_v6|MiRNATIP|MirSNPInTarget|miRTar2GO|MirTar2|PACCMIT|RNA22
PRELID3B	Q9Y3B1		hsa-miR-30e-3p	0.579505	11	Very High	Cupid|MBStar|MirAncesTar|miranda_May_2021|miRDB_v6|MiRNATIP|MirSNPInTarget|miRTar2GO|MirTar2|mirzag|RNA22
PHACTR2	O75167		hsa-miR-30e-3p	0.577954	9	Very High	MBStar|MirAncesTar|miranda_May_2021|miRDB_v6|MiRNATIP|MirSNPInTarget|miRTar2GO|MirTar2|mirzag
MEOX2	P50222		hsa-miR-30e-3p	0.576383	9	Very High	Cupid|MBStar|MirAncesTar|miranda_May_2021|miRDB_v6|MiRNATIP|MirTar2|mirzag|PACCMIT
SEMA3C	Q99985		hsa-miR-30e-3p	0.57518	9	Very High	MBStar|MirAncesTar|miranda_May_2021|miRDB_v6|MiRNATIP|miRTar2GO|MirTar2|mirzag|PACCMIT
CANX	P27824		hsa-miR-30e-3p	0.575143	11	Very High	bitargeting_May_2021|Cupid|MBStar|MirAncesTar|miranda_May_2021|miRDB_v6|MiRNATIP|MirSNPInTarget|miRTar2GO|mirzag|PACCMIT
PCGF5	Q86SE9		hsa-miR-30e-3p	0.574922	11	Very High	bitargeting_May_2021|DIANA|MBStar|MirAncesTar|miranda_May_2021|MiRNATIP|MirSNPInTarget|miRTar2GO|MirTar2|mirzag|RNA22
MTHFD1L	Q6UB35		hsa-miR-30e-3p	0.574812	13	Very High	bitargeting_May_2021|Cupid|MBStar|MirAncesTar|miranda_May_2021|mirbase|miRDB_v6|MiRNATIP|MirSNPInTarget|MirTar2|mirzag|PACCMIT|RNA22
IGF1	P05019		hsa-miR-30e-3p	0.574451	10	Very High	MBStar|MirAncesTar|miranda_May_2021|miRDB_v6|MiRNATIP|MirSNPInTarget|MirTar2|mirzag|PACCMIT|RNA22
MOSPD2	Q8NHP6		hsa-miR-30e-3p	0.5743	10	Very High	Cupid|MBStar|MirAncesTar|miranda_May_2021|miRDB_v6|MiRNATIP|miRTar2GO|MirTar2|mirzag|PACCMIT
TOB1	P50616		hsa-miR-30e-3p	0.573179	10	Very High	Cupid|MBStar|MirAncesTar|miranda_May_2021|mirbase|miRDB_v6|MiRNATIP|MirTar2|mirzag|RNA22
NR3C1	P04150		hsa-miR-30e-3p	0.573034	11	Very High	MBStar|MirAncesTar|miranda_May_2021|miRDB_v6|MiRNATIP|MirSNPInTarget|miRTar2GO|MirTar2|mirzag|PACCMIT|RNA22
NR2C2	P49116		hsa-miR-30e-3p	0.572548	10	Very High	MBStar|MirAncesTar|miranda_May_2021|miRDB_v6|MiRNATIP|miRTar2GO|MirTar2|mirzag|PACCMIT|RNA22
BIRC6	Q9NR09		hsa-miR-30e-3p	0.572543	11	Very High	Cupid|DIANA|MBStar|MirAncesTar|miranda_May_2021|miRDB_v6|MiRNATIP|miRTar2GO|MirTar2|mirzag|PACCMIT
TMED7	Q9Y3B3		hsa-miR-30e-3p	0.57167	9	Very High	DIANA|MBStar|MirAncesTar|miranda_May_2021|miRDB_v6|MiRNATIP|miRTar2GO|MirTar2|mirzag
TRIM37	O94972		hsa-miR-30e-3p	0.569997	11	Very High	bitargeting_May_2021|Cupid|MBStar|MirAncesTar|miranda_May_2021|mirbase|MiRNATIP|MirSNPInTarget|MirTar2|mirzag|RNA22
AHCYL2	Q96HN2		hsa-miR-30e-3p	0.569547	12	Very High	bitargeting_May_2021|Cupid|DIANA|MBStar|MirAncesTar|miranda_May_2021|miRDB_v6|MiRNATIP|MirSNPInTarget|mirzag|PACCMIT|RNA22
ARMC1	Q9NVT9		hsa-miR-30e-3p	0.568567	8	Very High	MBStar|MirAncesTar|miranda_May_2021|miRDB_v6|MiRNATIP|MirSNPInTarget|MirTar2|mirzag
PIK3AP1	Q6ZUJ8		hsa-miR-30e-3p	0.568528	11	Very High	MBStar|MirAncesTar|miranda_May_2021|mirbase|miRDB_v6|MiRNATIP|MirSNPInTarget|miRTar2GO|MirTar2|mirzag|RNA22
TFDP1	Q14186		hsa-miR-30e-3p	0.567162	10	Very High	Cupid|MBStar|MirAncesTar|miranda_May_2021|miRDB_v6|MiRNATIP|miRTar2GO|MirTar2|mirzag|PACCMIT
ZFX	P17010		hsa-miR-30e-3p	0.566734	10	Very High	Cupid|DIANA|MBStar|MirAncesTar|miranda_May_2021|miRDB_v6|MiRNATIP|miRTar2GO|MirTar2|PACCMIT
LSM14A	Q8ND56		hsa-miR-30e-3p	0.566728	9	Very High	Cupid|DIANA|MirAncesTar|miranda_May_2021|miRDB_v6|MiRNATIP|miRTar2GO|MirTar2|mirzag
HMGA2	P52926		hsa-miR-30e-3p	0.566632	11	Very High	bitargeting_May_2021|Cupid|DIANA|MBStar|MirAncesTar|miranda_May_2021|miRDB_v6|MiRNATIP|MirSNPInTarget|mirzag|PACCMIT
ANKIB1	Q9P2G1		hsa-miR-30e-3p	0.566599	10	Very High	Cupid|MBStar|MirAncesTar|miranda_May_2021|miRDB_v6|MiRNATIP|miRTar2GO|MirTar2|mirzag|PACCMIT
MAP3K21	Q5TCX8		hsa-miR-30e-3p	0.566472	10	Very High	bitargeting_May_2021|MBStar|MirAncesTar|miranda_May_2021|miRDB_v6|MiRNATIP|miRTar2GO|MirTar2|mirzag|RNA22
USP1	O94782		hsa-miR-30e-3p	0.566452	11	Very High	Cupid|MBStar|MirAncesTar|miranda_May_2021|miRDB_v6|MiRNATIP|MirSNPInTarget|MirTar2|mirzag|PACCMIT|RNA22
SEMA3E	O15041		hsa-miR-30e-3p	0.565994	9	Very High	MBStar|MirAncesTar|miranda_May_2021|miRDB_v6|MiRNATIP|MirTar2|mirzag|PITA_May_2021|RNA22
ZBTB44	Q8NCP5		hsa-miR-30e-3p	0.565771	10	Very High	DIANA|MBStar|MirAncesTar|miranda_May_2021|miRDB_v6|MiRNATIP|MirSNPInTarget|MirTar2|mirzag|PACCMIT
BRWD1	Q9NSI6		hsa-miR-30e-3p	0.565729	12	Very High	bitargeting_May_2021|MBStar|MirAncesTar|miranda_May_2021|miRDB_v6|MiRNATIP|MirSNPInTarget|miRTar2GO|MirTar2|mirzag|PITA_May_2021|RNA22
RALB	P11234		hsa-miR-30e-3p	0.565144	10	Very High	bitargeting_May_2021|MBStar|MirAncesTar|miranda_May_2021|miRDB_v6|MiRNATIP|miRTar2GO|MirTar2|mirzag|PACCMIT
INTS8	Q75QN2		hsa-miR-30e-3p	0.5647	11	Very High	bitargeting_May_2021|Cupid|DIANA|MirAncesTar|miranda_May_2021|mirbase|miRDB_v6|MiRNATIP|MirTar2|mirzag|PACCMIT
TMEM106B	Q9NUM4		hsa-miR-30e-3p	0.563356	11	Very High	bitargeting_May_2021|Cupid|MBStar|MirAncesTar|miranda_May_2021|miRDB_v6|MiRNATIP|MirTar2|mirzag|PACCMIT|RNA22
CCNT2	O60583		hsa-miR-30e-3p	0.563294	9	Very High	Cupid|MBStar|MirAncesTar|miranda_May_2021|miRDB_v6|MiRNATIP|MirSNPInTarget|miRTar2GO|mirzag
CCSER2	Q9H7U1		hsa-miR-30e-3p	0.563274	11	Very High	bitargeting_May_2021|Cupid|DIANA|MBStar|MirAncesTar|miranda_May_2021|MiRNATIP|miRTar2GO|MirTar2|mirzag|RNA22
KLF12	Q9Y4X4		hsa-miR-30e-3p	0.563158	10	Very High	MBStar|MirAncesTar|miranda_May_2021|miRDB_v6|MiRNATIP|miRTar2GO|MirTar2|mirzag|PACCMIT|RNA22
WASL	O00401		hsa-miR-30e-3p	0.56279	10	Very High	Cupid|DIANA|MBStar|MirAncesTar|miranda_May_2021|MiRNATIP|miRTar2GO|MirTar2|mirzag|PACCMIT
FAM13B	Q9NYF5		hsa-miR-30e-3p	0.562303	11	Very High	Cupid|MBStar|MirAncesTar|miranda_May_2021|miRDB_v6|MiRNATIP|miRTar2GO|MirTar2|mirzag|PACCMIT|RNA22
OSBPL11	Q9BXB4		hsa-miR-30e-3p	0.561923	11	Very High	bitargeting_May_2021|MBStar|MirAncesTar|miranda_May_2021|miRDB_v6|MiRNATIP|miRTar2GO|MirTar2|mirzag|PACCMIT|RNA22
TMF1	P82094		hsa-miR-30e-3p	0.561535	11	Very High	MBStar|MirAncesTar|miranda_May_2021|mirbase|miRDB_v6|MiRNATIP|MirSNPInTarget|miRTar2GO|MirTar2|mirzag|RNA22
ERBB4	Q15303		hsa-miR-30e-3p	0.561446	9	Very High	Cupid|MBStar|MirAncesTar|miranda_May_2021|miRDB_v6|MiRNATIP|MirTar2|mirzag|PACCMIT
SOS1	Q07889		hsa-miR-30e-3p	0.561325	10	Very High	bitargeting_May_2021|Cupid|DIANA|MBStar|MirAncesTar|miranda_May_2021|miRDB_v6|MiRNATIP|MirTar2|mirzag
NAA25	Q14CX7		hsa-miR-30e-3p	0.56097	12	Very High	bitargeting_May_2021|Cupid|DIANA|MBStar|MirAncesTar|miranda_May_2021|miRDB_v6|MiRNATIP|MirTar2|mirzag|PACCMIT|RNA22
FOXK2	Q01167		hsa-miR-30e-3p	0.56086	10	Very High	Cupid|DIANA|MBStar|MirAncesTar|miranda_May_2021|miRDB_v6|MiRNATIP|miRTar2GO|MirTar2|mirzag
CCDC186	Q7Z3E2		hsa-miR-30e-3p	0.560538	9	Very High	bitargeting_May_2021|MBStar|MirAncesTar|miranda_May_2021|miRDB_v6|MiRNATIP|miRTar2GO|MirTar2|mirzag
MRTFB	Q9ULH7		hsa-miR-30e-3p	0.560179	10	Very High	MBStar|MirAncesTar|miranda_May_2021|miRDB_v6|MiRNATIP|MirSNPInTarget|miRTar2GO|MirTar2|mirzag|RNA22
ZNF107	Q9UII5		hsa-miR-30e-3p	0.560052	10	Very High	DIANA|MBStar|MirAncesTar|miranda_May_2021|miRDB_v6|MiRNATIP|MirSNPInTarget|miRTar2GO|MirTar2|mirzag
LIN9	Q5TKA1		hsa-miR-30e-3p	0.560039	8	Very High	Cupid|MBStar|MirAncesTar|miranda_May_2021|miRDB_v6|MiRNATIP|MirTar2|mirzag
AAK1	Q2M2I8		hsa-miR-30e-3p	0.55967	10	Very High	bitargeting_May_2021|MBStar|MirAncesTar|miranda_May_2021|miRDB_v6|MirSNPInTarget|miRTar2GO|MirTar2|mirzag|RNA22
ISCU	Q9H1K1		hsa-miR-30e-3p	0.559286	12	Very High	MBStar|MirAncesTar|miranda_May_2021|mirbase|miRDB_v6|MiRNATIP|MirSNPInTarget|miRTar2GO|MirTar2|mirzag|PACCMIT|RNA22
GALNT7	Q86SF2		hsa-miR-30e-3p	0.558404	10	Very High	Cupid|MBStar|MirAncesTar|miranda_May_2021|miRDB_v6|MiRNATIP|miRTar2GO|MirTar2|mirzag|PACCMIT
TENT4B	Q8NDF8		hsa-miR-30e-3p	0.558002	9	Very High	Cupid|DIANA|MBStar|MirAncesTar|miranda_May_2021|MiRNATIP|MirTar2|mirzag|PACCMIT
GFPT1	Q06210		hsa-miR-30e-3p	0.557529	9	Very High	MBStar|MirAncesTar|miranda_May_2021|miRDB_v6|MiRNATIP|miRTar2GO|MirTar2|mirzag|RNA22
SLC12A2	P55011		hsa-miR-30e-3p	0.556877	9	Very High	Cupid|DIANA|MBStar|MirAncesTar|miranda_May_2021|miRDB_v6|MiRNATIP|MirTar2|mirzag
CACNB4	O00305		hsa-miR-30e-3p	0.556143	10	Very High	bitargeting_May_2021|Cupid|MBStar|MirAncesTar|miranda_May_2021|MiRNATIP|miRTar2GO|MirTar2|mirzag|RNA22
NHS	Q6T4R5		hsa-miR-30e-3p	0.555861	8	Very High	Cupid|MirAncesTar|miranda_May_2021|miRDB_v6|miRTar2GO|MirTar2|mirzag|PACCMIT
SLC25A33	Q9BSK2		hsa-miR-30e-3p	0.555494	10	Very High	DIANA|MirAncesTar|miranda_May_2021|mirbase|miRDB_v6|MiRNATIP|MirTar2|mirzag|PACCMIT|RNA22
KMT5B	Q4FZB7		hsa-miR-30e-3p	0.555367	8	Very High	DIANA|MBStar|MirAncesTar|miranda_May_2021|miRDB_v6|MiRNATIP|MirTar2|mirzag
FBXL20	Q96IG2		hsa-miR-30e-3p	0.555323	11	Very High	bitargeting_May_2021|MBStar|MirAncesTar|miranda_May_2021|mirbase|miRDB_v6|MiRNATIP|miRTar2GO|MirTar2|mirzag|RNA22
DAZ2	Q13117		hsa-miR-30e-3p	0.555239	7	Very High	DIANA|MBStar|MirAncesTar|miranda_May_2021|miRDB_v6|MirTar2|mirzag
CDC37L1	Q7L3B6		hsa-miR-30e-3p	0.555086	9	Very High	Cupid|DIANA|MirAncesTar|miranda_May_2021|miRDB_v6|MiRNATIP|MirTar2|mirzag|PACCMIT
TENM1	Q9UKZ4		hsa-miR-30e-3p	0.554889	9	Very High	Cupid|DIANA|MBStar|MirAncesTar|miranda_May_2021|miRDB_v6|MirTar2|mirzag|RNA22
NEMP1	O14524		hsa-miR-30e-3p	0.554046	10	Very High	DIANA|MBStar|MirAncesTar|miranda_May_2021|miRDB_v6|MiRNATIP|miRTar2GO|MirTar2|mirzag|PACCMIT
CUL5	Q93034		hsa-miR-30e-3p	0.553137	12	Very High	bitargeting_May_2021|Cupid|DIANA|MBStar|MirAncesTar|miranda_May_2021|miRDB_v6|MiRNATIP|miRTar2GO|mirzag|PACCMIT|RNA22
TAB2	Q9NYJ8		hsa-miR-30e-3p	0.551485	9	Very High	Cupid|MBStar|MirAncesTar|miranda_May_2021|MiRNATIP|miRTar2GO|MirTar2|mirzag|PACCMIT
ZNHIT6	Q9NWK9		hsa-miR-30e-3p	0.550576	8	Very High	MBStar|MirAncesTar|miranda_May_2021|miRDB_v6|MiRNATIP|MirSNPInTarget|MirTar2|mirzag
PTPN3	P26045		hsa-miR-30e-3p	0.550486	10	Very High	DIANA|MBStar|MirAncesTar|miranda_May_2021|miRDB_v6|MiRNATIP|miRTar2GO|MirTar2|PACCMIT|RNA22
EP300	Q09472		hsa-miR-30e-3p	0.549419	10	Very High	Cupid|MirAncesTar|miranda_May_2021|miRDB_v6|MiRNATIP|miRTar2GO|MirTar2|mirzag|PACCMIT|RNA22
KIAA0232	Q92628		hsa-miR-30e-3p	0.549186	12	Very High	bitargeting_May_2021|Cupid|MBStar|MirAncesTar|miranda_May_2021|MiRNATIP|MirSNPInTarget|miRTar2GO|mirzag|PACCMIT|PITA_May_2021|RNA22
MACIR	Q96GV9		hsa-miR-30e-3p	0.549185	9	Very High	Cupid|MBStar|miranda_May_2021|miRDB_v6|MiRNATIP|miRTar2GO|MirTar2|mirzag|PACCMIT
ZNF644	Q9H582		hsa-miR-30e-3p	0.549025	11	Very High	Cupid|MBStar|MirAncesTar|miranda_May_2021|miRDB_v6|MiRNATIP|miRTar2GO|MirTar2|mirzag|PACCMIT|RNA22
PAG1	Q9NWQ8		hsa-miR-30e-3p	0.548217	10	Very High	bitargeting_May_2021|MBStar|MirAncesTar|miranda_May_2021|miRDB_v6|MiRNATIP|miRTar2GO|MirTar2|mirzag|RNA22
GPR158	Q5T848		hsa-miR-30e-3p	0.547616	7	Very High	Cupid|MBStar|MirAncesTar|miranda_May_2021|miRDB_v6|MirTar2|mirzag
CAMK2G	Q13555		hsa-miR-30e-3p	0.546671	10	Very High	bitargeting_May_2021|Cupid|MBStar|MirAncesTar|miranda_May_2021|miRDB_v6|MiRNATIP|MirSNPInTarget|miRTar2GO|MirTar2
TOMM20	Q15388		hsa-miR-30e-3p	0.546537	9	Very High	DIANA|MBStar|MirAncesTar|miranda_May_2021|miRDB_v6|MiRNATIP|miRTar2GO|MirTar2|mirzag
IREB2	P48200		hsa-miR-30e-3p	0.546314	11	Very High	bitargeting_May_2021|Cupid|DIANA|MBStar|MirAncesTar|miranda_May_2021|miRDB_v6|MiRNATIP|miRTar2GO|mirzag|RNA22
LMNB1	P20700		hsa-miR-30e-3p	0.545881	9	Very High	Cupid|MBStar|MirAncesTar|miranda_May_2021|MiRNATIP|miRTar2GO|MirTar2|mirzag|PACCMIT
GCLM	P48507		hsa-miR-30e-3p	0.545339	10	Very High	Cupid|DIANA|MBStar|MirAncesTar|miranda_May_2021|MiRNATIP|MirSNPInTarget|miRTar2GO|MirTar2|mirzag
AKT3	Q9Y243		hsa-miR-30e-3p	0.545119	10	Very High	Cupid|DIANA|MBStar|MirAncesTar|miranda_May_2021|MiRNATIP|miRTar2GO|MirTar2|mirzag|RNA22
PPP2R5E	Q16537		hsa-miR-30e-3p	0.544728	9	Very High	Cupid|DIANA|MirAncesTar|miranda_May_2021|mirbase|miRDB_v6|MiRNATIP|MirTar2|mirzag
ZFHX3	Q15911		hsa-miR-30e-3p	0.544661	11	Very High	Cupid|DIANA|MBStar|MirAncesTar|miranda_May_2021|miRDB_v6|MiRNATIP|miRTar2GO|MirTar2|mirzag|RNA22
REV3L	O60673		hsa-miR-30e-3p	0.544507	11	Very High	bitargeting_May_2021|Cupid|MBStar|MirAncesTar|miranda_May_2021|MiRNATIP|miRTar2GO|MirTar2|mirzag|PACCMIT|RNA22
KANSL1L	A0AUZ9		hsa-miR-30e-3p	0.543321	10	Very High	Cupid|DIANA|MirAncesTar|miranda_May_2021|miRDB_v6|miRTar2GO|MirTar2|mirzag|PACCMIT|RNA22
PRDM10	Q9NQV6		hsa-miR-30e-3p	0.543316	9	Very High	DIANA|MBStar|MirAncesTar|miranda_May_2021|miRDB_v6|miRTar2GO|MirTar2|mirzag|PACCMIT
GOLGA8B	A8MQT2		hsa-miR-30e-3p	0.543143	10	Very High	bitargeting_May_2021|MBStar|MirAncesTar|miranda_May_2021|MiRNATIP|MirSNPInTarget|miRTar2GO|MirTar2|mirzag|RNA22
UBE2K	P61086		hsa-miR-30e-3p	0.542832	9	High	Cupid|MBStar|MirAncesTar|miranda_May_2021|miRDB_v6|MiRNATIP|miRTar2GO|mirzag|PACCMIT
ZNF24	P17028		hsa-miR-30e-3p	0.542591	9	High	DIANA|MBStar|MirAncesTar|miranda_May_2021|miRDB_v6|miRTar2GO|MirTar2|mirzag|PACCMIT
UBL3	O95164		hsa-miR-30e-3p	0.541054	9	High	Cupid|MBStar|MirAncesTar|miranda_May_2021|miRDB_v6|MiRNATIP|miRTar2GO|MirTar2|mirzag
MAPRE2	Q15555		hsa-miR-30e-3p	0.540833	10	High	Cupid|DIANA|MBStar|MirAncesTar|miranda_May_2021|miRDB_v6|MiRNATIP|miRTar2GO|MirTar2|mirzag
CLCN5	P51795		hsa-miR-30e-3p	0.540749	10	High	bitargeting_May_2021|MBStar|MirAncesTar|miranda_May_2021|miRDB_v6|MiRNATIP|miRTar2GO|MirTar2|mirzag|PACCMIT
CAP1	Q01518		hsa-miR-30e-3p	0.539921	12	High	bitargeting_May_2021|DIANA|MBStar|MirAncesTar|miranda_May_2021|mirbase|miRDB_v6|MiRNATIP|miRTar2GO|mirzag|PACCMIT|RNA22
KLHL2	O95198		hsa-miR-30e-3p	0.53966	9	High	Cupid|DIANA|MBStar|MirAncesTar|miranda_May_2021|MiRNATIP|miRTar2GO|MirTar2|mirzag
CAV1	Q03135		hsa-miR-30e-3p	0.538749	10	High	bitargeting_May_2021|Cupid|MBStar|MirAncesTar|miranda_May_2021|miRDB_v6|MiRNATIP|MirTar2|mirzag|PACCMIT
GRIA4	P48058		hsa-miR-30e-3p	0.537193	10	High	MBStar|MirAncesTar|miranda_May_2021|miRDB_v6|MiRNATIP|MirSNPInTarget|MirTar2|mirzag|PACCMIT|RNA22
SLITRK4	Q8IW52		hsa-miR-30e-3p	0.535959	10	High	Cupid|MBStar|MirAncesTar|miranda_May_2021|miRDB_v6|MiRNATIP|miRTar2GO|MirTar2|mirzag|RNA22
SLC26A2	P50443		hsa-miR-30e-3p	0.535058	10	High	bitargeting_May_2021|MBStar|MirAncesTar|miranda_May_2021|MiRNATIP|MirSNPInTarget|miRTar2GO|MirTar2|mirzag|PACCMIT
CSNK1G3	Q9Y6M4		hsa-miR-30e-3p	0.534896	9	High	Cupid|MBStar|MirAncesTar|miranda_May_2021|miRDB_v6|MiRNATIP|miRTar2GO|MirTar2|PACCMIT
CUL4B	Q13620		hsa-miR-30e-3p	0.534741	9	High	MBStar|MirAncesTar|miranda_May_2021|miRDB_v6|MiRNATIP|miRTar2GO|MirTar2|mirzag|PITA_May_2021
XPO7	Q9UIA9		hsa-miR-30e-3p	0.534679	11	High	DIANA|MirAncesTar|miranda_May_2021|miRDB_v6|MiRNATIP|MirSNPInTarget|miRTar2GO|MirTar2|mirzag|PACCMIT|RNA22
DNAJB14	Q8TBM8		hsa-miR-30e-3p	0.532907	7	High	Cupid|MBStar|MirAncesTar|miranda_May_2021|MiRNATIP|MirTar2|mirzag
ITGA1	P56199		hsa-miR-30e-3p	0.532675	10	High	MBStar|MirAncesTar|miranda_May_2021|miRDB_v6|MiRNATIP|MirSNPInTarget|miRTar2GO|MirTar2|mirzag|RNA22
DNAJC27	Q9NZQ0		hsa-miR-30e-3p	0.532589	10	High	bitargeting_May_2021|Cupid|MBStar|MirAncesTar|miranda_May_2021|miRDB_v6|MiRNATIP|MirTar2|mirzag|RNA22
HDX	Q7Z353		hsa-miR-30e-3p	0.531298	8	High	bitargeting_May_2021|MBStar|MirAncesTar|miranda_May_2021|mirbase|miRDB_v6|MirTar2|mirzag
TWF1	Q12792		hsa-miR-30e-3p	0.531275	9	High	bitargeting_May_2021|Cupid|MBStar|MirAncesTar|miranda_May_2021|MiRNATIP|miRTar2GO|mirzag|PACCMIT
LRRC8C	Q8TDW0		hsa-miR-30e-3p	0.53105	10	High	bitargeting_May_2021|Cupid|MBStar|MirAncesTar|miranda_May_2021|MiRNATIP|MirSNPInTarget|miRTar2GO|PACCMIT|RNA22
COL15A1	P39059		hsa-miR-30e-3p	0.531035	10	High	DIANA|MBStar|MirAncesTar|miranda_May_2021|mirbase|MiRNATIP|MirSNPInTarget|miRTar2GO|mirzag|RNA22
GTF2H1	P32780		hsa-miR-30e-3p	0.530893	10	High	bitargeting_May_2021|MBStar|MirAncesTar|miranda_May_2021|miRDB_v6|MiRNATIP|MirSNPInTarget|MirTar2|mirzag|PACCMIT
LPP	Q93052		hsa-miR-30e-3p	0.530824	11	High	bitargeting_May_2021|MBStar|MirAncesTar|miranda_May_2021|miRDB_v6|MiRNATIP|MirSNPInTarget|miRTar2GO|MirTar2|mirzag|RNA22
VANGL1	Q8TAA9		hsa-miR-30e-3p	0.530753	9	High	MBStar|MirAncesTar|miranda_May_2021|mirbase|miRDB_v6|MiRNATIP|miRTar2GO|mirzag|RNA22
GALNT1	Q10472		hsa-miR-30e-3p	0.530184	10	High	MBStar|MirAncesTar|miranda_May_2021|miRDB_v6|MiRNATIP|MirSNPInTarget|miRTar2GO|MirTar2|mirzag|PACCMIT
WDR44	Q5JSH3		hsa-miR-30e-3p	0.529967	10	High	Cupid|DIANA|MBStar|MirAncesTar|miranda_May_2021|miRDB_v6|MiRNATIP|MirSNPInTarget|MirTar2|mirzag
TGFA	P01135		hsa-miR-30e-3p	0.528434	11	High	bitargeting_May_2021|DIANA|MBStar|MirAncesTar|miranda_May_2021|miRDB_v6|MiRNATIP|MirTar2|mirzag|PITA_May_2021|RNA22
NPTX1	Q15818		hsa-miR-30e-3p	0.527067	11	High	bitargeting_May_2021|MBStar|MirAncesTar|miranda_May_2021|miRDB_v6|MiRNATIP|miRTar2GO|MirTar2|mirzag|PACCMIT|RNA22
RFX7	Q2KHR2		hsa-miR-30e-3p	0.526627	10	High	Cupid|MBStar|MirAncesTar|miranda_May_2021|miRDB_v6|MiRNATIP|miRTar2GO|MirTar2|mirzag|RNA22
GOT1	P17174		hsa-miR-30e-3p	0.526603	12	High	DIANA|MBStar|MirAncesTar|miranda_May_2021|mirbase|miRDB_v6|MiRNATIP|MirSNPInTarget|miRTar2GO|MirTar2|mirzag|RNA22
TMEM87A	Q8NBN3		hsa-miR-30e-3p	0.523654	12	High	bitargeting_May_2021|MBStar|MirAncesTar|miranda_May_2021|mirbase|miRDB_v6|MiRNATIP|miRTar2GO|MirTar2|mirzag|PACCMIT|RNA22
GOSR1	O95249		hsa-miR-30e-3p	0.523433	10	High	DIANA|MBStar|MirAncesTar|miranda_May_2021|miRDB_v6|MiRNATIP|MirSNPInTarget|miRTar2GO|MirTar2|mirzag
VCPIP1	Q96JH7		hsa-miR-30e-3p	0.523299	9	High	Cupid|MBStar|MirAncesTar|miranda_May_2021|miRDB_v6|MiRNATIP|mirzag|PACCMIT|RNA22
USP6	P35125		hsa-miR-30e-3p	0.522761	10	High	Cupid|DIANA|MBStar|MirAncesTar|miranda_May_2021|MiRNATIP|MirSNPInTarget|MirTar2|mirzag|RNA22
NCKAP1	Q9Y2A7		hsa-miR-30e-3p	0.522505	10	High	bitargeting_May_2021|Cupid|MBStar|MirAncesTar|miranda_May_2021|miRDB_v6|MiRNATIP|miRTar2GO|mirzag|RNA22
THOC2	Q8NI27		hsa-miR-30e-3p	0.521777	9	High	bitargeting_May_2021|Cupid|DIANA|MirAncesTar|miranda_May_2021|miRDB_v6|MiRNATIP|MirTar2|mirzag
KITLG	P21583		hsa-miR-30e-3p	0.521368	11	High	bitargeting_May_2021|Cupid|MBStar|MirAncesTar|miranda_May_2021|miRDB_v6|MiRNATIP|MirSNPInTarget|MirTar2|mirzag|RNA22
SLC38A1	Q9H2H9		hsa-miR-30e-3p	0.521199	10	High	bitargeting_May_2021|MBStar|MirAncesTar|miranda_May_2021|miRDB_v6|MiRNATIP|MirSNPInTarget|miRTar2GO|MirTar2|mirzag
HSDL1	Q3SXM5		hsa-miR-30e-3p	0.521081	10	High	MBStar|MirAncesTar|miranda_May_2021|miRDB_v6|MiRNATIP|MirSNPInTarget|miRTar2GO|MirTar2|mirzag|RNA22
RAD21	O60216		hsa-miR-30e-3p	0.520952	9	High	Cupid|MBStar|MirAncesTar|miranda_May_2021|MiRNATIP|MirSNPInTarget|miRTar2GO|MirTar2|mirzag
DLST	P36957		hsa-miR-30e-3p	0.520583	8	High	DIANA|MirAncesTar|miranda_May_2021|miRDB_v6|MiRNATIP|MirSNPInTarget|MirTar2|PACCMIT
ZDHHC21	Q8IVQ6		hsa-miR-30e-3p	0.519769	9	High	bitargeting_May_2021|DIANA|MBStar|MirAncesTar|miranda_May_2021|miRDB_v6|miRTar2GO|MirTar2|mirzag
MYO5A	Q9Y4I1		hsa-miR-30e-3p	0.519102	11	High	bitargeting_May_2021|MBStar|MirAncesTar|miranda_May_2021|miRDB_v6|MiRNATIP|MirSNPInTarget|MirTar2|mirzag|PACCMIT|RNA22
TAF5L	O75529		hsa-miR-30e-3p	0.519044	10	High	Cupid|MBStar|MirAncesTar|miranda_May_2021|MiRNATIP|MirSNPInTarget|miRTar2GO|MirTar2|mirzag|RNA22
SYNRG	Q9UMZ2		hsa-miR-30e-3p	0.517622	10	High	DIANA|MBStar|MirAncesTar|miranda_May_2021|miRDB_v6|MiRNATIP|miRTar2GO|MirTar2|mirzag|RNA22
ABHD2	P08910		hsa-miR-30e-3p	0.517564	11	High	bitargeting_May_2021|MBStar|MirAncesTar|miranda_May_2021|miRDB_v6|MiRNATIP|MirSNPInTarget|miRTar2GO|MirTar2|mirzag|RNA22
COL1A2	P08123		hsa-miR-30e-3p	0.517551	9	High	Cupid|MirAncesTar|miranda_May_2021|miRDB_v6|MiRNATIP|MirSNPInTarget|MirTar2|mirzag|PACCMIT
ANTXR2	P58335		hsa-miR-30e-3p	0.517316	9	High	bitargeting_May_2021|Cupid|MBStar|MirAncesTar|miranda_May_2021|miRDB_v6|MiRNATIP|mirzag|PACCMIT
NRAS	P01111		hsa-miR-30e-3p	0.516337	10	High	Cupid|MBStar|MirAncesTar|miranda_May_2021|miRDB_v6|MiRNATIP|miRTar2GO|MirTar2|mirzag|RNA22
NOL4	O94818		hsa-miR-30e-3p	0.515987	10	High	bitargeting_May_2021|Cupid|MBStar|MirAncesTar|miranda_May_2021|mirbase|miRDB_v6|MiRNATIP|mirzag|PACCMIT
ZNF138	P52744		hsa-miR-30e-3p	0.51554	8	High	MBStar|MirAncesTar|miranda_May_2021|miRDB_v6|MirSNPInTarget|miRTar2GO|MirTar2|mirzag
TBX3	O15119		hsa-miR-30e-3p	0.515508	9	High	Cupid|MBStar|MirAncesTar|miranda_May_2021|MiRNATIP|miRTar2GO|MirTar2|PACCMIT|RNA22
UBR5	O95071		hsa-miR-30e-3p	0.515455	10	High	Cupid|MBStar|MirAncesTar|miranda_May_2021|miRDB_v6|MiRNATIP|miRTar2GO|MirTar2|mirzag|RNA22
CEP41	Q9BYV8		hsa-miR-30e-3p	0.515328	10	High	Cupid|DIANA|MBStar|MirAncesTar|miranda_May_2021|miRDB_v6|MiRNATIP|MirSNPInTarget|mirzag|RNA22
EGR1	P18146		hsa-miR-30e-3p	0.515212	9	High	Cupid|MBStar|MirAncesTar|miranda_May_2021|miRDB_v6|MiRNATIP|MirTar2|mirzag|PACCMIT
RAB28	P51157		hsa-miR-30e-3p	0.51514	10	High	Cupid|MBStar|MirAncesTar|miranda_May_2021|miRDB_v6|MiRNATIP|MirSNPInTarget|miRTar2GO|MirTar2|mirzag
TRIM33	Q9UPN9		hsa-miR-30e-3p	0.515048	10	High	Cupid|DIANA|MBStar|MirAncesTar|miranda_May_2021|miRDB_v6|MiRNATIP|miRTar2GO|mirzag|RNA22
ATXN7	O15265		hsa-miR-30e-3p	0.51494	10	High	Cupid|MBStar|MirAncesTar|miranda_May_2021|miRDB_v6|MiRNATIP|MirSNPInTarget|miRTar2GO|MirTar2|mirzag
PRKAA1	Q13131		hsa-miR-30e-3p	0.514594	10	High	Cupid|MBStar|MirAncesTar|miranda_May_2021|mirbase|miRDB_v6|MiRNATIP|MirTar2|mirzag|RNA22
RAB3IP	Q96QF0		hsa-miR-30e-3p	0.514491	11	High	bitargeting_May_2021|MBStar|MirAncesTar|miranda_May_2021|mirbase|miRDB_v6|MiRNATIP|MirSNPInTarget|MirTar2|mirzag|RNA22
MLLT6	P55198		hsa-miR-30e-3p	0.513785	11	High	bitargeting_May_2021|MBStar|MirAncesTar|miranda_May_2021|miRDB_v6|MiRNATIP|MirSNPInTarget|miRTar2GO|MirTar2|mirzag|RNA22
SYT14	Q8NB59		hsa-miR-30e-3p	0.513678	9	High	Cupid|DIANA|MBStar|MirAncesTar|miranda_May_2021|miRDB_v6|MiRNATIP|MirTar2|mirzag
PRKACB	P22694		hsa-miR-30e-3p	0.513455	10	High	bitargeting_May_2021|Cupid|MBStar|MirAncesTar|miranda_May_2021|miRDB_v6|MiRNATIP|MirSNPInTarget|miRTar2GO|mirzag
ZNF280D	Q6N043		hsa-miR-30e-3p	0.513319	9	High	bitargeting_May_2021|Cupid|MBStar|MirAncesTar|miranda_May_2021|miRDB_v6|MiRNATIP|miRTar2GO|mirzag
GPRASP2	Q96D09		hsa-miR-30e-3p	0.512266	9	High	Cupid|MirAncesTar|miranda_May_2021|mirbase|miRDB_v6|MirTar2|mirzag|PACCMIT|RNA22
KHDRBS2	Q5VWX1		hsa-miR-30e-3p	0.511513	9	High	Cupid|MBStar|MirAncesTar|miranda_May_2021|miRDB_v6|MiRNATIP|MirSNPInTarget|mirzag|PACCMIT
BCL11A	Q9H165		hsa-miR-30e-3p	0.511213	11	High	bitargeting_May_2021|Cupid|DIANA|MBStar|MirAncesTar|miranda_May_2021|miRDB_v6|MiRNATIP|miRTar2GO|MirTar2|RNA22
ADAT2	Q7Z6V5		hsa-miR-30e-3p	0.510038	9	High	bitargeting_May_2021|MBStar|MirAncesTar|miranda_May_2021|mirbase|miRTar2GO|MirTar2|mirzag|RNA22
MAF	O75444		hsa-miR-30e-3p	0.509411	10	High	bitargeting_May_2021|DIANA|MBStar|MirAncesTar|miranda_May_2021|miRDB_v6|MiRNATIP|MirTar2|mirzag|RNA22
C9orf72	Q96LT7		hsa-miR-30e-3p	0.509281	12	High	bitargeting_May_2021|DIANA|MBStar|MirAncesTar|miranda_May_2021|miRDB_v6|MiRNATIP|MirSNPInTarget|miRTar2GO|MirTar2|mirzag|RNA22
ZKSCAN1	P17029		hsa-miR-30e-3p	0.509092	10	High	bitargeting_May_2021|MBStar|MirAncesTar|miranda_May_2021|miRDB_v6|MirSNPInTarget|miRTar2GO|mirzag|PACCMIT|RNA22
PYROXD1	Q8WU10		hsa-miR-30e-3p	0.508895	8	High	MBStar|MirAncesTar|miranda_May_2021|miRDB_v6|miRTar2GO|MirTar2|mirzag|RNA22
DNAJC19	Q96DA6		hsa-miR-30e-3p	0.508768	9	High	DIANA|MBStar|MirAncesTar|miranda_May_2021|miRDB_v6|MiRNATIP|miRTar2GO|MirTar2|mirzag
OTX2	P32243		hsa-miR-30e-3p	0.508288	8	High	Cupid|MBStar|MirAncesTar|miranda_May_2021|MiRNATIP|MirTar2|mirzag|PACCMIT
CDK19	Q9BWU1		hsa-miR-30e-3p	0.508134	10	High	bitargeting_May_2021|Cupid|MBStar|MirAncesTar|miranda_May_2021|MiRNATIP|MirSNPInTarget|miRTar2GO|mirzag|RNA22
ZIC4	Q8N9L1		hsa-miR-30e-3p	0.507917	9	High	bitargeting_May_2021|Cupid|MBStar|MirAncesTar|miranda_May_2021|MirTar2|mirzag|PACCMIT|RNA22
RNF6	Q9Y252		hsa-miR-30e-3p	0.507563	11	High	DIANA|MBStar|MirAncesTar|miranda_May_2021|miRDB_v6|MiRNATIP|MirSNPInTarget|miRTar2GO|MirTar2|mirzag|RNA22
RIF1	Q5UIP0		hsa-miR-30e-3p	0.507373	10	High	bitargeting_May_2021|MBStar|MirAncesTar|miranda_May_2021|mirbase|miRDB_v6|MiRNATIP|MirTar2|mirzag|RNA22
MAP1B	P46821		hsa-miR-30e-3p	0.506884	10	High	DIANA|MBStar|MirAncesTar|miranda_May_2021|miRDB_v6|MiRNATIP|miRTar2GO|MirTar2|mirzag|RNA22
TMEM178B	H3BS89		hsa-miR-30e-3p	0.506653	9	High	bitargeting_May_2021|DIANA|MBStar|MirAncesTar|miranda_May_2021|miRDB_v6|miRTar2GO|MirTar2|mirzag
GK	P32189		hsa-miR-30e-3p	0.506303	9	High	MBStar|MirAncesTar|miranda_May_2021|miRDB_v6|MiRNATIP|MirSNPInTarget|MirTar2|mirzag|PACCMIT
CCKBR	P32239		hsa-miR-30e-3p	0.506162	8	High	bitargeting_May_2021|MirAncesTar|miranda_May_2021|miRDB_v6|MiRNATIP|MirTar2|mirzag|PACCMIT
TAOK1	Q7L7X3		hsa-miR-30e-3p	0.505901	10	High	DIANA|MBStar|MirAncesTar|miranda_May_2021|miRDB_v6|MiRNATIP|miRTar2GO|mirzag|PACCMIT|RNA22
TPK1	Q9H3S4		hsa-miR-30e-3p	0.505367	6	High	bitargeting_May_2021|MirAncesTar|miranda_May_2021|miRDB_v6|MirTar2|mirzag
KMT2A	Q03164		hsa-miR-30e-3p	0.504717	9	High	Cupid|MirAncesTar|miranda_May_2021|miRDB_v6|MiRNATIP|miRTar2GO|mirzag|PACCMIT|RNA22
CAPRIN1	Q14444		hsa-miR-30e-3p	0.50467	8	High	Cupid|DIANA|MBStar|MirAncesTar|miranda_May_2021|MiRNATIP|MirTar2|mirzag
CCDC80	Q76M96		hsa-miR-30e-3p	0.504484	9	High	MBStar|MirAncesTar|miranda_May_2021|mirbase|miRDB_v6|MirTar2|mirzag|PACCMIT|RNA22
GNA12	Q03113		hsa-miR-30e-3p	0.50394	8	High	MirAncesTar|miranda_May_2021|miRDB_v6|MiRNATIP|miRTar2GO|MirTar2|mirzag|RNA22
KLF3	P57682		hsa-miR-30e-3p	0.503767	9	High	MBStar|MirAncesTar|miranda_May_2021|miRDB_v6|MiRNATIP|miRTar2GO|MirTar2|mirzag|RNA22
SLC39A10	Q9ULF5		hsa-miR-30e-3p	0.503686	9	High	MBStar|MirAncesTar|miranda_May_2021|miRDB_v6|MiRNATIP|miRTar2GO|mirzag|PACCMIT|RNA22
STX3	Q13277		hsa-miR-30e-3p	0.50367	12	High	bitargeting_May_2021|Cupid|MBStar|MirAncesTar|miranda_May_2021|MiRNATIP|MirSNPInTarget|miRTar2GO|mirzag|PACCMIT|PITA_May_2021|RNA22
SELENOW	P63302		hsa-miR-30e-3p	0.503227	9	High	Cupid|DIANA|MBStar|MirAncesTar|miranda_May_2021|mirbase|MiRNATIP|MirTar2|PACCMIT
TOP1	P11387		hsa-miR-30e-3p	0.503013	8	High	bitargeting_May_2021|Cupid|MirAncesTar|miranda_May_2021|MiRNATIP|MirSNPInTarget|mirzag|PACCMIT
SNRK	Q9NRH2		hsa-miR-30e-3p	0.502383	9	High	bitargeting_May_2021|MBStar|MirAncesTar|miranda_May_2021|miRDB_v6|MiRNATIP|miRTar2GO|MirTar2|mirzag
WDR26	Q9H7D7		hsa-miR-30e-3p	0.501716	10	High	MBStar|MirAncesTar|miranda_May_2021|miRDB_v6|MiRNATIP|MirSNPInTarget|miRTar2GO|MirTar2|mirzag|PITA_May_2021
MRPL30	Q8TCC3		hsa-miR-30e-3p	0.501628	8	High	MBStar|MirAncesTar|miranda_May_2021|miRDB_v6|MirSNPInTarget|miRTar2GO|MirTar2|mirzag
NSL1	Q96IY1		hsa-miR-30e-3p	0.501447	10	High	MBStar|MirAncesTar|miranda_May_2021|mirbase|miRDB_v6|MiRNATIP|MirSNPInTarget|miRTar2GO|MirTar2|RNA22
FBXO22	Q8NEZ5		hsa-miR-30e-3p	0.501174	9	High	bitargeting_May_2021|MBStar|MirAncesTar|miranda_May_2021|miRDB_v6|MiRNATIP|MirTar2|mirzag|RNA22
SRSF10	O75494		hsa-miR-30e-3p	0.500883	9	High	bitargeting_May_2021|Cupid|MBStar|MirAncesTar|miranda_May_2021|MiRNATIP|MirTar2|mirzag|RNA22
RAB10	P61026		hsa-miR-30e-3p	0.500656	8	High	Cupid|MirAncesTar|miranda_May_2021|MiRNATIP|miRTar2GO|MirTar2|mirzag|PACCMIT
STK38L	Q9Y2H1		hsa-miR-30e-3p	0.500616	9	High	Cupid|MBStar|MirAncesTar|miranda_May_2021|miRDB_v6|MiRNATIP|MirSNPInTarget|miRTar2GO|mirzag
ZBTB34	Q8NCN2		hsa-miR-30e-3p	0.500508	11	High	bitargeting_May_2021|Cupid|DIANA|MBStar|MirAncesTar|miranda_May_2021|MiRNATIP|miRTar2GO|mirzag|PACCMIT|RNA22
CNKSR3	Q6P9H4		hsa-miR-30e-3p	0.499907	9	High	Cupid|MBStar|MirAncesTar|miranda_May_2021|miRDB_v6|MiRNATIP|miRTar2GO|mirzag|RNA22
ANKRD28	O15084		hsa-miR-30e-3p	0.499668	10	High	Cupid|MBStar|MirAncesTar|miranda_May_2021|miRDB_v6|MiRNATIP|miRTar2GO|MirTar2|mirzag|RNA22
FGD6	Q6ZV73		hsa-miR-30e-3p	0.499381	10	High	MBStar|MirAncesTar|miranda_May_2021|miRDB_v6|MiRNATIP|MirSNPInTarget|miRTar2GO|MirTar2|mirzag|RNA22
ICA1L	Q8NDH6		hsa-miR-30e-3p	0.499331	7	High	MBStar|MirAncesTar|miranda_May_2021|miRDB_v6|MirSNPInTarget|MirTar2|mirzag
TMOD2	Q9NZR1		hsa-miR-30e-3p	0.498983	9	High	bitargeting_May_2021|MBStar|MirAncesTar|miranda_May_2021|MiRNATIP|miRTar2GO|MirTar2|mirzag|RNA22
YTHDF3	Q7Z739		hsa-miR-30e-3p	0.498677	8	High	Cupid|MBStar|MirAncesTar|miranda_May_2021|miRDB_v6|miRTar2GO|MirTar2|mirzag
RNF150	Q9ULK6		hsa-miR-30e-3p	0.498588	11	High	bitargeting_May_2021|MBStar|MirAncesTar|miranda_May_2021|miRDB_v6|MiRNATIP|MirSNPInTarget|miRTar2GO|MirTar2|mirzag|RNA22
SUB1	P53999		hsa-miR-30e-3p	0.498087	10	High	DIANA|MBStar|MirAncesTar|miranda_May_2021|miRDB_v6|MiRNATIP|miRTar2GO|MirTar2|mirzag|RNA22
MTHFD2	P13995		hsa-miR-30e-3p	0.498	9	High	MBStar|MirAncesTar|miranda_May_2021|miRDB_v6|MiRNATIP|miRTar2GO|MirTar2|mirzag|RNA22
TOMM70	O94826		hsa-miR-30e-3p	0.497989	8	High	Cupid|MBStar|MirAncesTar|miranda_May_2021|MiRNATIP|miRTar2GO|mirzag|PACCMIT
FCHO2	Q0JRZ9		hsa-miR-30e-3p	0.497911	10	High	Cupid|DIANA|MBStar|MirAncesTar|miranda_May_2021|miRDB_v6|MiRNATIP|MirTar2|mirzag|PACCMIT
SPOPL	Q6IQ16		hsa-miR-30e-3p	0.497861	10	High	bitargeting_May_2021|Cupid|MBStar|MirAncesTar|miranda_May_2021|miRDB_v6|MiRNATIP|miRTar2GO|mirzag|RNA22
NBEAL1	Q6ZS30		hsa-miR-30e-3p	0.497323	8	High	MBStar|MirAncesTar|miranda_May_2021|miRDB_v6|miRTar2GO|MirTar2|mirzag|RNA22
LHX8	Q68G74		hsa-miR-30e-3p	0.496766	9	High	bitargeting_May_2021|Cupid|DIANA|MBStar|MirAncesTar|miranda_May_2021|mirbase|miRDB_v6|mirzag
BRD3	Q15059		hsa-miR-30e-3p	0.496562	11	High	bitargeting_May_2021|MBStar|MirAncesTar|miranda_May_2021|miRDB_v6|MiRNATIP|MirSNPInTarget|miRTar2GO|MirTar2|mirzag|PITA_May_2021
RAB31	Q13636		hsa-miR-30e-3p	0.496515	9	High	MBStar|MirAncesTar|miranda_May_2021|miRDB_v6|MiRNATIP|MirSNPInTarget|miRTar2GO|MirTar2|mirzag
OTUD6B	Q8N6M0		hsa-miR-30e-3p	0.496507	9	High	bitargeting_May_2021|DIANA|MBStar|MirAncesTar|miranda_May_2021|miRDB_v6|miRTar2GO|mirzag|RNA22
MTHFR	P42898		hsa-miR-30e-3p	0.495923	12	High	bitargeting_May_2021|DIANA|MBStar|MirAncesTar|miranda_May_2021|miRDB_v6|MiRNATIP|miRTar2GO|MirTar2|mirzag|PITA_May_2021|RNA22
MPP2	Q14168		hsa-miR-30e-3p	0.495828	8	High	Cupid|MBStar|MirAncesTar|MiRNATIP|MirTar2|mirzag|PACCMIT|RNA22
LRRTM2	O43300		hsa-miR-30e-3p	0.495568	7	High	bitargeting_May_2021|MBStar|MirAncesTar|miranda_May_2021|miRDB_v6|MirTar2|mirzag
BIVM	Q86UB2		hsa-miR-30e-3p	0.495143	10	High	Cupid|DIANA|MBStar|MirAncesTar|miranda_May_2021|MiRNATIP|MirSNPInTarget|MirTar2|mirzag|RNA22
PPP3R1	P63098		hsa-miR-30e-3p	0.495062	10	High	bitargeting_May_2021|Cupid|MBStar|MirAncesTar|miranda_May_2021|MiRNATIP|MirSNPInTarget|miRTar2GO|mirzag|RNA22
RPAP3	Q9H6T3		hsa-miR-30e-3p	0.494847	9	High	bitargeting_May_2021|Cupid|MBStar|MirAncesTar|miranda_May_2021|miRDB_v6|MiRNATIP|MirTar2|mirzag
NMT1	P30419		hsa-miR-30e-3p	0.49468	9	High	Cupid|MBStar|MirAncesTar|miranda_May_2021|miRDB_v6|MiRNATIP|MirSNPInTarget|miRTar2GO|mirzag
PLS3	P13797		hsa-miR-30e-3p	0.494609	9	High	bitargeting_May_2021|Cupid|MBStar|MirAncesTar|miranda_May_2021|miRDB_v6|MiRNATIP|miRTar2GO|mirzag
GSK3B	P49841		hsa-miR-30e-3p	0.494587	10	High	bitargeting_May_2021|Cupid|DIANA|MBStar|MirAncesTar|miranda_May_2021|MiRNATIP|miRTar2GO|mirzag|RNA22
FAM126A	Q9BYI3		hsa-miR-30e-3p	0.494453	9	High	bitargeting_May_2021|MBStar|MirAncesTar|miranda_May_2021|miRDB_v6|MiRNATIP|miRTar2GO|MirTar2|mirzag
CACYBP	Q9HB71		hsa-miR-30e-3p	0.494246	9	High	DIANA|MBStar|MirAncesTar|miranda_May_2021|miRDB_v6|MirSNPInTarget|MirTar2|mirzag|RNA22
GK5	Q6ZS86		hsa-miR-30e-3p	0.494203	10	High	bitargeting_May_2021|MBStar|MirAncesTar|miranda_May_2021|miRDB_v6|MiRNATIP|miRTar2GO|MirTar2|mirzag|RNA22
ARHGAP28	Q9P2N2		hsa-miR-30e-3p	0.494129	8	High	MirAncesTar|miranda_May_2021|miRDB_v6|MiRNATIP|MirSNPInTarget|MirTar2|mirzag|RNA22
EIF2AK1	Q9BQI3		hsa-miR-30e-3p	0.494106	9	High	MBStar|MirAncesTar|miranda_May_2021|miRDB_v6|MiRNATIP|MirSNPInTarget|miRTar2GO|MirTar2|mirzag
DNAJA2	O60884		hsa-miR-30e-3p	0.493952	9	High	DIANA|MBStar|MirAncesTar|miranda_May_2021|miRDB_v6|MiRNATIP|miRTar2GO|MirTar2|mirzag
SYNCRIP	O60506		hsa-miR-30e-3p	0.493791	9	High	DIANA|MBStar|MirAncesTar|miranda_May_2021|MiRNATIP|miRTar2GO|MirTar2|mirzag|RNA22
PATZ1	Q9HBE1		hsa-miR-30e-3p	0.493406	10	High	bitargeting_May_2021|Cupid|MBStar|MirAncesTar|miranda_May_2021|mirbase|MiRNATIP|miRTar2GO|mirzag|RNA22
UBXN2B	Q14CS0		hsa-miR-30e-3p	0.493348	9	High	Cupid|MBStar|MirAncesTar|miranda_May_2021|miRDB_v6|MiRNATIP|MirTar2|mirzag|RNA22
NPAS3	Q8IXF0		hsa-miR-30e-3p	0.493114	8	High	Cupid|MBStar|MirAncesTar|miranda_May_2021|miRDB_v6|MirTar2|mirzag|PACCMIT
FGF5	P12034		hsa-miR-30e-3p	0.492019	10	High	bitargeting_May_2021|Cupid|MBStar|MirAncesTar|miranda_May_2021|MiRNATIP|MirSNPInTarget|MirTar2|mirzag|RNA22
YPEL5	P62699		hsa-miR-30e-3p	0.492016	8	High	Cupid|MBStar|MirAncesTar|miranda_May_2021|miRDB_v6|MiRNATIP|MirTar2|PACCMIT
LTN1	O94822		hsa-miR-30e-3p	0.492011	9	High	MBStar|MirAncesTar|miranda_May_2021|MiRNATIP|miRTar2GO|MirTar2|mirzag|PACCMIT|RNA22
RFK	Q969G6		hsa-miR-30e-3p	0.491929	9	High	Cupid|MBStar|MirAncesTar|miranda_May_2021|miRDB_v6|MiRNATIP|miRTar2GO|MirTar2|mirzag
SENP6	Q9GZR1		hsa-miR-30e-3p	0.491792	9	High	bitargeting_May_2021|MBStar|MirAncesTar|miranda_May_2021|MiRNATIP|miRTar2GO|MirTar2|mirzag|PACCMIT
TMEM45B	Q96B21		hsa-miR-30e-3p	0.491502	11	High	bitargeting_May_2021|MBStar|MirAncesTar|miranda_May_2021|miRDB_v6|MiRNATIP|MirSNPInTarget|MirTar2|mirzag|PACCMIT|RNA22
TRAK1	Q9UPV9		hsa-miR-30e-3p	0.491025	9	High	MBStar|MirAncesTar|miranda_May_2021|miRDB_v6|MiRNATIP|miRTar2GO|MirTar2|mirzag|RNA22
PLCL1	Q15111		hsa-miR-30e-3p	0.490976	9	High	DIANA|MBStar|MirAncesTar|miranda_May_2021|miRDB_v6|MirSNPInTarget|MirTar2|mirzag|RNA22
SLC35F3	Q8IY50		hsa-miR-30e-3p	0.490835	9	High	Cupid|MBStar|MirAncesTar|miranda_May_2021|miRDB_v6|MiRNATIP|MirTar2|mirzag|RNA22
SH3GLB1	Q9Y371		hsa-miR-30e-3p	0.490715	9	High	MBStar|MirAncesTar|miranda_May_2021|miRDB_v6|MiRNATIP|MirTar2|mirzag|PACCMIT|RNA22
NDC1	Q9BTX1		hsa-miR-30e-3p	0.490286	10	High	bitargeting_May_2021|DIANA|MBStar|MirAncesTar|miranda_May_2021|MiRNATIP|miRTar2GO|MirTar2|mirzag|RNA22
QTRT2	Q9H974		hsa-miR-30e-3p	0.490031	9	High	MBStar|MirAncesTar|miranda_May_2021|miRDB_v6|MiRNATIP|miRTar2GO|MirTar2|mirzag|PACCMIT
NR2F2	P24468		hsa-miR-30e-3p	0.489358	10	High	bitargeting_May_2021|Cupid|MBStar|MirAncesTar|miranda_May_2021|MiRNATIP|MirSNPInTarget|miRTar2GO|mirzag|RNA22
CSNK1E	P49674		hsa-miR-30e-3p	0.489259	9	High	MBStar|MirAncesTar|miranda_May_2021|miRDB_v6|MiRNATIP|MirSNPInTarget|MirTar2|mirzag|PACCMIT
RBM7	Q9Y580		hsa-miR-30e-3p	0.489179	9	High	MirAncesTar|miranda_May_2021|mirbase|miRDB_v6|MiRNATIP|MirSNPInTarget|MirTar2|mirzag|RNA22
MYBL1	P10243		hsa-miR-30e-3p	0.489061	9	High	Cupid|MBStar|MirAncesTar|miranda_May_2021|MiRNATIP|MirSNPInTarget|miRTar2GO|MirTar2|mirzag
PDK4	Q16654		hsa-miR-30e-3p	0.488448	11	High	bitargeting_May_2021|MBStar|MirAncesTar|miranda_May_2021|miRDB_v6|MiRNATIP|MirSNPInTarget|miRTar2GO|MirTar2|mirzag|RNA22
LGI2	Q8N0V4		hsa-miR-30e-3p	0.488323	8	High	DIANA|MBStar|MirAncesTar|miranda_May_2021|MiRNATIP|MirTar2|mirzag|RNA22
FAM98A	Q8NCA5		hsa-miR-30e-3p	0.488019	8	High	Cupid|MBStar|MirAncesTar|miranda_May_2021|miRDB_v6|MiRNATIP|miRTar2GO|mirzag
NCBP1	Q09161		hsa-miR-30e-3p	0.487553	9	High	MBStar|MirAncesTar|miranda_May_2021|miRDB_v6|MiRNATIP|MirSNPInTarget|miRTar2GO|MirTar2|mirzag
RASGEF1B	Q0VAM2		hsa-miR-30e-3p	0.487443	9	High	bitargeting_May_2021|Cupid|MBStar|MirAncesTar|miranda_May_2021|miRTar2GO|mirzag|PACCMIT|RNA22
HS6ST2	Q96MM7		hsa-miR-30e-3p	0.487371	9	High	MBStar|MirAncesTar|miranda_May_2021|mirbase|MiRNATIP|miRTar2GO|MirTar2|mirzag|RNA22
MAP3K4	Q9Y6R4		hsa-miR-30e-3p	0.487157	10	High	Cupid|MBStar|MirAncesTar|miranda_May_2021|mirbase|miRDB_v6|MiRNATIP|MirTar2|mirzag|RNA22
ATG16L1	Q676U5		hsa-miR-30e-3p	0.487048	10	High	MBStar|MirAncesTar|miranda_May_2021|mirbase|miRDB_v6|MiRNATIP|MirSNPInTarget|miRTar2GO|MirTar2|mirzag
B4GALT5	O43286		hsa-miR-30e-3p	0.486944	10	High	DIANA|MBStar|MirAncesTar|miranda_May_2021|MiRNATIP|MirSNPInTarget|miRTar2GO|mirzag|PACCMIT|RNA22
HOXB7	P09629		hsa-miR-30e-3p	0.486468	8	High	Cupid|MirAncesTar|miranda_May_2021|miRDB_v6|MiRNATIP|miRTar2GO|MirTar2|mirzag
TTC33	Q6PID6		hsa-miR-30e-3p	0.486064	11	High	bitargeting_May_2021|DIANA|MBStar|MirAncesTar|miranda_May_2021|miRDB_v6|MiRNATIP|MirSNPInTarget|miRTar2GO|mirzag|RNA22
CAPZA2	P47755		hsa-miR-30e-3p	0.48601	9	High	Cupid|MBStar|MirAncesTar|miranda_May_2021|MiRNATIP|MirSNPInTarget|miRTar2GO|MirTar2|mirzag
RNF216	Q9NWF9		hsa-miR-30e-3p	0.485453	11	High	bitargeting_May_2021|MBStar|MirAncesTar|miranda_May_2021|miRDB_v6|MiRNATIP|miRTar2GO|MirTar2|mirzag|PITA_May_2021|RNA22
LSS	P48449		hsa-miR-30e-3p	0.484959	8	High	DIANA|MirAncesTar|miranda_May_2021|MiRNATIP|miRTar2GO|MirTar2|mirzag|RNA22
SH3GL3	Q99963		hsa-miR-30e-3p	0.48487	9	High	Cupid|MBStar|MirAncesTar|miranda_May_2021|mirbase|miRDB_v6|MiRNATIP|MirSNPInTarget|PACCMIT
HTR2C	P28335		hsa-miR-30e-3p	0.484476	8	High	bitargeting_May_2021|Cupid|MBStar|MirAncesTar|miranda_May_2021|MiRNATIP|mirzag|PACCMIT
CISD1	Q9NZ45		hsa-miR-30e-3p	0.4842	9	High	Cupid|MBStar|MirAncesTar|miranda_May_2021|miRDB_v6|MiRNATIP|MirSNPInTarget|MirTar2|mirzag
ZBTB18	Q99592		hsa-miR-30e-3p	0.483599	9	High	bitargeting_May_2021|Cupid|MBStar|MirAncesTar|miranda_May_2021|miRDB_v6|MiRNATIP|miRTar2GO|RNA22
DCLK1	O15075		hsa-miR-30e-3p	0.483356	9	High	bitargeting_May_2021|Cupid|MBStar|MirAncesTar|miranda_May_2021|miRDB_v6|MirTar2|mirzag|RNA22
ONECUT2	O95948		hsa-miR-30e-3p	0.482848	10	High	bitargeting_May_2021|Cupid|MBStar|MirAncesTar|miranda_May_2021|miRDB_v6|MiRNATIP|MirSNPInTarget|miRTar2GO|mirzag
KCTD4	Q8WVF5		hsa-miR-30e-3p	0.482235	11	High	bitargeting_May_2021|Cupid|DIANA|MBStar|MirAncesTar|miranda_May_2021|mirbase|MiRNATIP|MirTar2|mirzag|RNA22
DAZ4	Q86SG3		hsa-miR-30e-3p	0.482011	6	High	MBStar|MirAncesTar|miranda_May_2021|miRDB_v6|MirTar2|mirzag
ZBTB41	Q5SVQ8		hsa-miR-30e-3p	0.481865	9	High	MBStar|MirAncesTar|miranda_May_2021|miRDB_v6|MiRNATIP|miRTar2GO|MirTar2|mirzag|RNA22
SETDB2	Q96T68		hsa-miR-30e-3p	0.481572	9	High	MBStar|MirAncesTar|miranda_May_2021|mirbase|miRDB_v6|MirSNPInTarget|miRTar2GO|mirzag|RNA22
CREBZF	Q9NS37		hsa-miR-30e-3p	0.481481	8	High	bitargeting_May_2021|Cupid|MBStar|MirAncesTar|miranda_May_2021|MiRNATIP|miRTar2GO|mirzag
MAP3K2	Q9Y2U5		hsa-miR-30e-3p	0.480912	8	High	MBStar|MirAncesTar|miranda_May_2021|miRDB_v6|MiRNATIP|MirSNPInTarget|miRTar2GO|MirTar2
TMEM47	Q9BQJ4		hsa-miR-30e-3p	0.480737	10	High	Cupid|MBStar|MirAncesTar|miranda_May_2021|miRDB_v6|MiRNATIP|MirTar2|mirzag|PACCMIT|RNA22
DAZ3	Q9NR90		hsa-miR-30e-3p	0.480693	6	High	MBStar|MirAncesTar|miranda_May_2021|miRDB_v6|MirTar2|mirzag
TCF7L1	Q9HCS4		hsa-miR-30e-3p	0.480496	9	High	Cupid|MBStar|MirAncesTar|miranda_May_2021|MiRNATIP|miRTar2GO|MirTar2|mirzag|PACCMIT
SCP2	P22307		hsa-miR-30e-3p	0.480374	10	High	bitargeting_May_2021|MBStar|MirAncesTar|miranda_May_2021|mirbase|MiRNATIP|MirSNPInTarget|miRTar2GO|mirzag|RNA22
PAPOLG	Q9BWT3		hsa-miR-30e-3p	0.4803	9	High	MBStar|MirAncesTar|miranda_May_2021|miRDB_v6|MiRNATIP|miRTar2GO|MirTar2|mirzag|PACCMIT
NFIA	Q12857		hsa-miR-30e-3p	0.479679	9	High	bitargeting_May_2021|Cupid|MBStar|MirAncesTar|miranda_May_2021|MiRNATIP|miRTar2GO|mirzag|RNA22
IRF4	Q15306		hsa-miR-30e-3p	0.479588	10	High	bitargeting_May_2021|MBStar|MirAncesTar|miranda_May_2021|miRDB_v6|MiRNATIP|miRTar2GO|MirTar2|mirzag|RNA22
PURA	Q00577		hsa-miR-30e-3p	0.479456	10	High	bitargeting_May_2021|Cupid|MBStar|MirAncesTar|miranda_May_2021|MiRNATIP|MirSNPInTarget|miRTar2GO|mirzag|PACCMIT
MAP3K5	Q99683		hsa-miR-30e-3p	0.478459	9	High	Cupid|DIANA|MBStar|MirAncesTar|miranda_May_2021|miRDB_v6|MiRNATIP|MirTar2|mirzag
SHTN1	A0MZ66		hsa-miR-30e-3p	0.477962	10	High	Cupid|DIANA|MBStar|MirAncesTar|miranda_May_2021|miRDB_v6|MiRNATIP|miRTar2GO|MirTar2|mirzag
TPM3	P06753		hsa-miR-30e-3p	0.47792	8	High	bitargeting_May_2021|MBStar|MirAncesTar|miranda_May_2021|MiRNATIP|miRTar2GO|MirTar2|mirzag
UTRN	P46939		hsa-miR-30e-3p	0.477799	10	High	bitargeting_May_2021|Cupid|DIANA|MirAncesTar|miranda_May_2021|mirbase|MiRNATIP|miRTar2GO|mirzag|RNA22
HSPH1	Q92598		hsa-miR-30e-3p	0.477778	9	High	Cupid|DIANA|MBStar|MirAncesTar|miranda_May_2021|mirbase|MiRNATIP|MirTar2|mirzag
COL12A1	Q99715		hsa-miR-30e-3p	0.476652	9	High	Cupid|MBStar|MirAncesTar|miranda_May_2021|miRDB_v6|MiRNATIP|miRTar2GO|PACCMIT|RNA22
NPAT	Q14207		hsa-miR-30e-3p	0.476589	9	High	Cupid|MBStar|MirAncesTar|miranda_May_2021|MiRNATIP|miRTar2GO|MirTar2|mirzag|RNA22
LCORL	Q8N3X6		hsa-miR-30e-3p	0.47607	10	High	bitargeting_May_2021|Cupid|MBStar|MirAncesTar|miranda_May_2021|miRDB_v6|MiRNATIP|miRTar2GO|mirzag|RNA22
XRN1	Q8IZH2		hsa-miR-30e-3p	0.475892	10	High	MBStar|MirAncesTar|miranda_May_2021|miRDB_v6|MiRNATIP|MirSNPInTarget|miRTar2GO|MirTar2|mirzag|RNA22
IGSF6	O95976		hsa-miR-30e-3p	0.475679	10	High	DIANA|MBStar|MirAncesTar|miranda_May_2021|mirbase|miRDB_v6|MiRNATIP|MirTar2|mirzag|RNA22
SSR1	P43307		hsa-miR-30e-3p	0.475307	9	High	MBStar|MirAncesTar|miranda_May_2021|miRDB_v6|MiRNATIP|miRTar2GO|MirTar2|mirzag|RNA22
EPHA7	Q15375		hsa-miR-30e-3p	0.475225	10	High	bitargeting_May_2021|Cupid|DIANA|MBStar|MirAncesTar|miranda_May_2021|miRDB_v6|MiRNATIP|MirTar2|mirzag
COCH	O43405		hsa-miR-30e-3p	0.475161	8	High	Cupid|MBStar|MirAncesTar|miranda_May_2021|miRDB_v6|MiRNATIP|miRTar2GO|mirzag
USP38	Q8NB14		hsa-miR-30e-3p	0.474813	9	High	DIANA|MBStar|MirAncesTar|miranda_May_2021|miRDB_v6|MiRNATIP|miRTar2GO|MirTar2|mirzag
SEC62	Q99442		hsa-miR-30e-3p	0.474217	11	High	bitargeting_May_2021|MBStar|MirAncesTar|miranda_May_2021|miRDB_v6|MiRNATIP|MirSNPInTarget|MirTar2|mirzag|PITA_May_2021|rnahybrid_May_2021
PHC3	Q8NDX5		hsa-miR-30e-3p	0.473903	9	High	MBStar|MirAncesTar|miranda_May_2021|miRDB_v6|MiRNATIP|MirSNPInTarget|miRTar2GO|MirTar2|mirzag
RIMKLA	Q8IXN7		hsa-miR-30e-3p	0.473282	10	High	bitargeting_May_2021|MBStar|MirAncesTar|miranda_May_2021|miRDB_v6|MiRNATIP|MirSNPInTarget|MirTar2|mirzag|RNA22
SUZ12	Q15022		hsa-miR-30e-3p	0.473177	10	High	Cupid|DIANA|MBStar|MirAncesTar|miranda_May_2021|miRDB_v6|MiRNATIP|MirTar2|mirzag|RNA22
ZNF430	Q9H8G1		hsa-miR-30e-3p	0.472808	8	High	DIANA|MBStar|MirAncesTar|miranda_May_2021|miRDB_v6|MiRNATIP|miRTar2GO|MirTar2
OSBPL6	Q9BZF3		hsa-miR-30e-3p	0.472652	9	High	Cupid|MBStar|MirAncesTar|miranda_May_2021|miRDB_v6|MiRNATIP|MirSNPInTarget|mirzag|RNA22
SEC22C	Q9BRL7		hsa-miR-30e-3p	0.472048	11	High	bitargeting_May_2021|MBStar|MirAncesTar|miranda_May_2021|mirbase|MiRNATIP|MirSNPInTarget|miRTar2GO|MirTar2|mirzag|RNA22
PUM2	Q8TB72		hsa-miR-30e-3p	0.471845	8	High	Cupid|DIANA|MBStar|MirAncesTar|miranda_May_2021|MiRNATIP|miRTar2GO|mirzag
ZBTB38	Q8NAP3		hsa-miR-30e-3p	0.471753	9	High	MBStar|MirAncesTar|miranda_May_2021|MiRNATIP|miRTar2GO|MirTar2|mirzag|PACCMIT|RNA22
NFYA	P23511		hsa-miR-30e-3p	0.471592	9	High	bitargeting_May_2021|DIANA|MBStar|MirAncesTar|miranda_May_2021|MiRNATIP|miRTar2GO|MirTar2|mirzag
ITGB8	P26012		hsa-miR-30e-3p	0.471369	10	High	bitargeting_May_2021|MBStar|MirAncesTar|miranda_May_2021|miRDB_v6|MiRNATIP|miRTar2GO|MirTar2|mirzag|RNA22
LYRM2	Q9NU23		hsa-miR-30e-3p	0.471259	10	High	DIANA|MBStar|MirAncesTar|miranda_May_2021|miRDB_v6|MiRNATIP|miRTar2GO|MirTar2|mirzag|RNA22
EBF1	Q9UH73		hsa-miR-30e-3p	0.470864	9	High	DIANA|MBStar|MirAncesTar|miranda_May_2021|miRDB_v6|MiRNATIP|miRTar2GO|mirzag|PACCMIT
HADHB	P55084		hsa-miR-30e-3p	0.470775	11	High	MBStar|MirAncesTar|miranda_May_2021|mirbase|miRDB_v6|MiRNATIP|MirSNPInTarget|miRTar2GO|MirTar2|mirzag|RNA22
RSL1D1	O76021		hsa-miR-30e-3p	0.469706	9	High	MBStar|MirAncesTar|miranda_May_2021|mirbase|miRDB_v6|MiRNATIP|miRTar2GO|MirTar2|mirzag
RASSF8	Q8NHQ8		hsa-miR-30e-3p	0.469656	10	High	DIANA|MBStar|MirAncesTar|miranda_May_2021|MiRNATIP|MirSNPInTarget|miRTar2GO|MirTar2|mirzag|PACCMIT
PSIP1	O75475		hsa-miR-30e-3p	0.469284	10	High	MBStar|MirAncesTar|miranda_May_2021|miRDB_v6|MiRNATIP|MirSNPInTarget|miRTar2GO|MirTar2|mirzag|RNA22
LCOR	Q96JN0		hsa-miR-30e-3p	0.468818	10	High	bitargeting_May_2021|Cupid|DIANA|MBStar|MirAncesTar|miranda_May_2021|MiRNATIP|miRTar2GO|mirzag|RNA22
TMEM131	Q92545		hsa-miR-30e-3p	0.468449	9	High	Cupid|DIANA|MBStar|MirAncesTar|miranda_May_2021|MiRNATIP|mirzag|PACCMIT|RNA22
RSBN1L	Q6PCB5		hsa-miR-30e-3p	0.468425	8	High	Cupid|MBStar|MirAncesTar|miranda_May_2021|miRDB_v6|MiRNATIP|miRTar2GO|mirzag
PRLR	P16471		hsa-miR-30e-3p	0.468048	10	High	DIANA|MBStar|MirAncesTar|miranda_May_2021|miRDB_v6|MiRNATIP|MirSNPInTarget|MirTar2|mirzag|RNA22
RNF141	Q8WVD5		hsa-miR-30e-3p	0.467958	9	High	MBStar|MirAncesTar|miranda_May_2021|miRDB_v6|MiRNATIP|miRTar2GO|MirTar2|mirzag|RNA22
ORC5	O43913		hsa-miR-30e-3p	0.46775	9	High	MBStar|MirAncesTar|miranda_May_2021|mirbase|miRDB_v6|MiRNATIP|MirTar2|mirzag|PACCMIT
CCDC117	Q8IWD4		hsa-miR-30e-3p	0.467585	8	High	Cupid|MirAncesTar|miranda_May_2021|miRDB_v6|MiRNATIP|MirSNPInTarget|miRTar2GO|mirzag
UBR3	Q6ZT12		hsa-miR-30e-3p	0.467458	9	High	Cupid|DIANA|MBStar|MirAncesTar|miranda_May_2021|miRDB_v6|MiRNATIP|miRTar2GO|mirzag
ADGRL2	O95490		hsa-miR-30e-3p	0.467015	9	High	bitargeting_May_2021|Cupid|MBStar|MirAncesTar|miranda_May_2021|MiRNATIP|miRTar2GO|mirzag|RNA22
HNRNPA3	P51991		hsa-miR-30e-3p	0.466817	8	High	MBStar|MirAncesTar|miranda_May_2021|miRDB_v6|MiRNATIP|MirTar2|mirzag|PACCMIT
MCTP1	Q6DN14		hsa-miR-30e-3p	0.466687	9	High	DIANA|MBStar|MirAncesTar|miranda_May_2021|mirbase|miRDB_v6|MiRNATIP|MirTar2|mirzag
ATMIN	O43313		hsa-miR-30e-3p	0.46667	9	High	bitargeting_May_2021|MBStar|MirAncesTar|miranda_May_2021|miRDB_v6|MiRNATIP|miRTar2GO|MirTar2|mirzag
SASS6	Q6UVJ0		hsa-miR-30e-3p	0.466547	9	High	MBStar|MirAncesTar|miranda_May_2021|miRDB_v6|MiRNATIP|MirSNPInTarget|MirTar2|mirzag|RNA22
FAM20B	O75063		hsa-miR-30e-3p	0.466394	9	High	MBStar|MirAncesTar|miranda_May_2021|miRDB_v6|MiRNATIP|miRTar2GO|MirTar2|mirzag|RNA22
ERI1	Q8IV48		hsa-miR-30e-3p	0.465852	9	High	MBStar|MirAncesTar|miranda_May_2021|miRDB_v6|MiRNATIP|miRTar2GO|MirTar2|mirzag|RNA22
HMGN4	O00479		hsa-miR-30e-3p	0.465597	10	High	bitargeting_May_2021|MBStar|miranda_May_2021|miRDB_v6|MiRNATIP|MirSNPInTarget|miRTar2GO|MirTar2|mirzag|RNA22
CYTH1	Q15438		hsa-miR-30e-3p	0.465227	9	High	MBStar|MirAncesTar|miranda_May_2021|MiRNATIP|miRTar2GO|MirTar2|mirzag|PACCMIT|RNA22
ABCA1	O95477		hsa-miR-30e-3p	0.465221	10	High	bitargeting_May_2021|MBStar|MirAncesTar|miranda_May_2021|miRDB_v6|MiRNATIP|MirSNPInTarget|miRTar2GO|MirTar2|mirzag
FBXO45	P0C2W1		hsa-miR-30e-3p	0.464947	9	High	Cupid|MBStar|MirAncesTar|miranda_May_2021|MiRNATIP|MirSNPInTarget|miRTar2GO|mirzag|RNA22
MOB1B	Q7L9L4		hsa-miR-30e-3p	0.464489	8	High	Cupid|MBStar|MirAncesTar|miranda_May_2021|MiRNATIP|miRTar2GO|mirzag|RNA22
RB1	P06400		hsa-miR-30e-3p	0.464329	9	High	Cupid|MBStar|MirAncesTar|miranda_May_2021|miRDB_v6|MiRNATIP|miRTar2GO|mirzag|RNA22
XPNPEP3	Q9NQH7		hsa-miR-30e-3p	0.464072	8	High	MBStar|MirAncesTar|miranda_May_2021|miRDB_v6|MiRNATIP|miRTar2GO|MirTar2|mirzag
GOLM1	Q8NBJ4		hsa-miR-30e-3p	0.463939	10	High	DIANA|MBStar|MirAncesTar|miranda_May_2021|miRDB_v6|MiRNATIP|miRTar2GO|MirTar2|mirzag|RNA22
NCKIPSD	Q9NZQ3		hsa-miR-30e-3p	0.46384	10	High	bitargeting_May_2021|Cupid|MBStar|MirAncesTar|miranda_May_2021|MiRNATIP|MirSNPInTarget|miRTar2GO|mirzag|RNA22
MYO5C	Q9NQX4		hsa-miR-30e-3p	0.463647	9	High	bitargeting_May_2021|MBStar|MirAncesTar|miranda_May_2021|miRDB_v6|MiRNATIP|MirTar2|mirzag|RNA22
TRIM2	Q9C040		hsa-miR-30e-3p	0.463238	10	High	bitargeting_May_2021|DIANA|MBStar|MirAncesTar|miranda_May_2021|MiRNATIP|miRTar2GO|MirTar2|mirzag|RNA22
ATP9B	O43861		hsa-miR-30e-3p	0.463023	8	High	MBStar|MirAncesTar|miranda_May_2021|mirbase|miRDB_v6|MirSNPInTarget|MirTar2|mirzag
DTL	Q9NZJ0		hsa-miR-30e-3p	0.462935	10	High	bitargeting_May_2021|MBStar|MirAncesTar|miranda_May_2021|miRDB_v6|MiRNATIP|miRTar2GO|MirTar2|mirzag|RNA22
BDP1	A6H8Y1		hsa-miR-30e-3p	0.462883	11	High	bitargeting_May_2021|DIANA|MBStar|MirAncesTar|miranda_May_2021|miRDB_v6|MiRNATIP|miRTar2GO|mirzag|PITA_May_2021|RNA22
NUP50	Q9UKX7		hsa-miR-30e-3p	0.461512	9	High	MBStar|MirAncesTar|miranda_May_2021|miRDB_v6|MiRNATIP|MirSNPInTarget|miRTar2GO|MirTar2|mirzag
MYC	P01106		hsa-miR-30e-3p	0.461453	9	High	bitargeting_May_2021|Cupid|DIANA|MirAncesTar|miranda_May_2021|mirbase|MiRNATIP|MirSNPInTarget|miRTar2GO
MAPK6	Q16659		hsa-miR-30e-3p	0.461433	10	High	Cupid|DIANA|MBStar|MirAncesTar|miranda_May_2021|miRDB_v6|MiRNATIP|MirTar2|mirzag|RNA22
DAZ1	Q9NQZ3		hsa-miR-30e-3p	0.461358	6	High	MBStar|MirAncesTar|miranda_May_2021|miRDB_v6|MirTar2|mirzag
PEX5L	Q8IYB4		hsa-miR-30e-3p	0.461017	9	High	Cupid|DIANA|MBStar|MirAncesTar|miranda_May_2021|miRDB_v6|MiRNATIP|MirTar2|RNA22
BCCIP	Q9P287		hsa-miR-30e-3p	0.460778	10	High	Cupid|MBStar|MirAncesTar|miranda_May_2021|mirbase|MiRNATIP|MirSNPInTarget|MirTar2|mirzag|RNA22
TMEM19	Q96HH6		hsa-miR-30e-3p	0.460712	9	High	DIANA|MBStar|MirAncesTar|miranda_May_2021|mirbase|MiRNATIP|miRTar2GO|MirTar2|mirzag
NUDT11	Q96G61		hsa-miR-30e-3p	0.460575	11	High	bitargeting_May_2021|DIANA|MBStar|MirAncesTar|miranda_May_2021|miRDB_v6|MiRNATIP|MirTar2|mirzag|PACCMIT|RNA22
LRRC58	Q96CX6		hsa-miR-30e-3p	0.460401	9	High	MBStar|MirAncesTar|miranda_May_2021|MiRNATIP|MirSNPInTarget|miRTar2GO|MirTar2|mirzag|RNA22
TTC30A	Q86WT1		hsa-miR-30e-3p	0.460264	8	High	MBStar|MirAncesTar|miranda_May_2021|MiRNATIP|miRTar2GO|MirTar2|mirzag|RNA22
DCX	O43602		hsa-miR-30e-3p	0.459727	8	High	Cupid|MBStar|MirAncesTar|miranda_May_2021|miRDB_v6|MiRNATIP|MirTar2|mirzag
EIF2B1	Q14232		hsa-miR-30e-3p	0.459682	11	High	bitargeting_May_2021|MBStar|MirAncesTar|miranda_May_2021|miRDB_v6|MiRNATIP|MirSNPInTarget|miRTar2GO|MirTar2|mirzag|RNA22
MOSMO	Q8NHV5		hsa-miR-30e-3p	0.459549	8	High	Cupid|MBStar|MirAncesTar|miranda_May_2021|miRDB_v6|MiRNATIP|miRTar2GO|mirzag
C1GALT1	Q9NS00		hsa-miR-30e-3p	0.45944	9	High	Cupid|MBStar|MirAncesTar|miranda_May_2021|miRDB_v6|MiRNATIP|miRTar2GO|MirTar2|RNA22
CNTLN	Q9NXG0		hsa-miR-30e-3p	0.458986	9	High	Cupid|DIANA|MBStar|MirAncesTar|miranda_May_2021|MiRNATIP|MirSNPInTarget|miRTar2GO|mirzag
CDC40	O60508		hsa-miR-30e-3p	0.458723	8	High	DIANA|MBStar|MirAncesTar|miranda_May_2021|miRDB_v6|MiRNATIP|miRTar2GO|mirzag
AP1G1	O43747		hsa-miR-30e-3p	0.458411	8	High	Cupid|MBStar|MirAncesTar|miranda_May_2021|MiRNATIP|mirzag|PACCMIT|RNA22
IKBIP	Q70UQ0		hsa-miR-30e-3p	0.457914	9	High	Cupid|MBStar|MirAncesTar|miranda_May_2021|MiRNATIP|miRTar2GO|MirTar2|mirzag|RNA22
DBT	P11182		hsa-miR-30e-3p	0.457185	8	High	MBStar|MirAncesTar|miranda_May_2021|miRDB_v6|MiRNATIP|miRTar2GO|MirTar2|mirzag
PIAS2	O75928		hsa-miR-30e-3p	0.457164	9	High	DIANA|MBStar|MirAncesTar|miranda_May_2021|miRDB_v6|MiRNATIP|miRTar2GO|MirTar2|RNA22
CHCHD4	Q8N4Q1		hsa-miR-30e-3p	0.457108	9	High	Cupid|MBStar|MirAncesTar|miranda_May_2021|miRDB_v6|MiRNATIP|MirSNPInTarget|MirTar2|mirzag
FCRL5	Q96RD9		hsa-miR-30e-3p	0.457003	10	High	bitargeting_May_2021|MBStar|MirAncesTar|miranda_May_2021|mirbase|miRDB_v6|MirSNPInTarget|MirTar2|mirzag|RNA22
METTL4	Q8N3J2		hsa-miR-30e-3p	0.456829	9	High	bitargeting_May_2021|MBStar|MirAncesTar|miranda_May_2021|mirbase|miRDB_v6|MiRNATIP|mirzag|RNA22
TTPAL	Q9BTX7		hsa-miR-30e-3p	0.456525	9	High	MBStar|MirAncesTar|miranda_May_2021|miRDB_v6|MiRNATIP|miRTar2GO|mirzag|PACCMIT|RNA22
ZNF22	P17026		hsa-miR-30e-3p	0.456109	8	High	MBStar|MirAncesTar|miranda_May_2021|MirSNPInTarget|miRTar2GO|MirTar2|mirzag|PACCMIT
CREBRF	Q8IUR6		hsa-miR-30e-3p	0.456079	10	High	bitargeting_May_2021|DIANA|MBStar|MirAncesTar|miranda_May_2021|MiRNATIP|miRTar2GO|MirTar2|mirzag|RNA22
KLHL15	Q96M94		hsa-miR-30e-3p	0.455736	10	High	bitargeting_May_2021|Cupid|MBStar|MirAncesTar|miranda_May_2021|MiRNATIP|miRTar2GO|mirzag|PITA_May_2021|RNA22
THRB	P10828		hsa-miR-30e-3p	0.455331	9	High	bitargeting_May_2021|DIANA|MBStar|MirAncesTar|miranda_May_2021|MiRNATIP|miRTar2GO|PACCMIT|RNA22
GBP1	P32455		hsa-miR-30e-3p	0.455104	10	High	DIANA|MBStar|MirAncesTar|miranda_May_2021|miRDB_v6|MiRNATIP|MirSNPInTarget|MirTar2|mirzag|RNA22
TASOR	Q9UK61		hsa-miR-30e-3p	0.454954	9	High	bitargeting_May_2021|Cupid|MBStar|MirAncesTar|miranda_May_2021|MiRNATIP|MirSNPInTarget|miRTar2GO|mirzag
MAGT1	Q9H0U3		hsa-miR-30e-3p	0.454399	10	High	DIANA|MBStar|MirAncesTar|miranda_May_2021|miRDB_v6|MiRNATIP|MirSNPInTarget|miRTar2GO|MirTar2|mirzag
MSI2	Q96DH6		hsa-miR-30e-3p	0.454129	10	High	DIANA|MBStar|MirAncesTar|miranda_May_2021|MiRNATIP|MirSNPInTarget|MirTar2|mirzag|PACCMIT|RNA22
HUS1	O60921		hsa-miR-30e-3p	0.453927	8	High	MBStar|MirAncesTar|miranda_May_2021|miRDB_v6|MiRNATIP|miRTar2GO|MirTar2|mirzag
STYX	Q8WUJ0		hsa-miR-30e-3p	0.4539	7	High	MBStar|MirAncesTar|miranda_May_2021|MiRNATIP|MirSNPInTarget|MirTar2|mirzag
ATP11C	Q8NB49		hsa-miR-30e-3p	0.453688	9	High	MBStar|MirAncesTar|miranda_May_2021|miRDB_v6|MiRNATIP|miRTar2GO|MirTar2|mirzag|RNA22
SH3D19	Q5HYK7		hsa-miR-30e-3p	0.453552	8	High	MBStar|MirAncesTar|miranda_May_2021|miRDB_v6|MiRNATIP|miRTar2GO|MirTar2|mirzag
STIM2	Q9P246		hsa-miR-30e-3p	0.452704	8	High	bitargeting_May_2021|MBStar|MirAncesTar|miranda_May_2021|miRDB_v6|MiRNATIP|MirTar2|mirzag
SAP130	Q9H0E3		hsa-miR-30e-3p	0.452529	9	High	MBStar|MirAncesTar|miranda_May_2021|mirbase|miRDB_v6|MirTar2|mirzag|PACCMIT|RNA22
NYAP2	Q9P242		hsa-miR-30e-3p	0.452512	8	High	bitargeting_May_2021|Cupid|MBStar|MirAncesTar|miranda_May_2021|MirTar2|mirzag|RNA22
APBB2	Q92870		hsa-miR-30e-3p	0.451999	7	High	Cupid|MBStar|MirAncesTar|miranda_May_2021|miRDB_v6|MiRNATIP|miRTar2GO
ZFAND3	Q9H8U3		hsa-miR-30e-3p	0.451469	9	High	Cupid|DIANA|MBStar|MirAncesTar|miranda_May_2021|MiRNATIP|MirSNPInTarget|miRTar2GO|mirzag
TBL1XR1	Q9BZK7		hsa-miR-30e-3p	0.451422	8	High	Cupid|MBStar|MirAncesTar|miranda_May_2021|MiRNATIP|miRTar2GO|MirTar2|mirzag
RO60	P10155		hsa-miR-30e-3p	0.451343	9	High	DIANA|MBStar|MirAncesTar|miranda_May_2021|miRDB_v6|MiRNATIP|miRTar2GO|MirTar2|mirzag
SLC36A1	Q7Z2H8		hsa-miR-30e-3p	0.451249	9	High	MBStar|MirAncesTar|miranda_May_2021|miRDB_v6|MiRNATIP|MirSNPInTarget|miRTar2GO|MirTar2|mirzag
DDX5	P17844		hsa-miR-30e-3p	0.45121	8	High	DIANA|MBStar|MirAncesTar|miranda_May_2021|MiRNATIP|miRTar2GO|MirTar2|mirzag
PICALM	Q13492		hsa-miR-30e-3p	0.450962	9	High	Cupid|MBStar|MirAncesTar|miranda_May_2021|MiRNATIP|miRTar2GO|MirTar2|mirzag|RNA22
ILDR2	Q71H61		hsa-miR-30e-3p	0.450853	8	High	bitargeting_May_2021|MBStar|MirAncesTar|miranda_May_2021|miRDB_v6|MirTar2|mirzag|RNA22
RARB	P10826		hsa-miR-30e-3p	0.450672	9	High	bitargeting_May_2021|Cupid|MBStar|MirAncesTar|miranda_May_2021|MiRNATIP|MirSNPInTarget|mirzag|PACCMIT
MARK1	Q9P0L2		hsa-miR-30e-3p	0.450214	7	High	MBStar|MirAncesTar|miranda_May_2021|miRDB_v6|MirTar2|mirzag|PACCMIT
CYTH3	O43739		hsa-miR-30e-3p	0.449878	9	High	DIANA|MBStar|MirAncesTar|miranda_May_2021|miRDB_v6|MiRNATIP|miRTar2GO|MirTar2|mirzag
TBC1D9	Q6ZT07		hsa-miR-30e-3p	0.449634	10	High	DIANA|MBStar|MirAncesTar|miranda_May_2021|miRDB_v6|MiRNATIP|miRTar2GO|MirTar2|mirzag|RNA22
EPHA4	P54764		hsa-miR-30e-3p	0.449296	8	High	Cupid|MBStar|MirAncesTar|miRDB_v6|MiRNATIP|MirSNPInTarget|miRTar2GO|mirzag
ETS1	P14921		hsa-miR-30e-3p	0.449271	8	High	Cupid|MBStar|MirAncesTar|miranda_May_2021|MiRNATIP|miRTar2GO|mirzag|RNA22
FOXP1	Q9H334		hsa-miR-30e-3p	0.448892	9	High	MBStar|MirAncesTar|miranda_May_2021|MiRNATIP|miRTar2GO|MirTar2|mirzag|PACCMIT|RNA22
DNAJB4	Q9UDY4		hsa-miR-30e-3p	0.448627	8	High	Cupid|DIANA|MBStar|MirAncesTar|miranda_May_2021|miRDB_v6|MiRNATIP|PACCMIT
MBNL2	Q5VZF2		hsa-miR-30e-3p	0.447816	9	High	DIANA|MBStar|MirAncesTar|miranda_May_2021|MiRNATIP|miRTar2GO|MirTar2|mirzag|PACCMIT
PHLDA1	Q8WV24		hsa-miR-30e-3p	0.447769	8	High	MBStar|MirAncesTar|miranda_May_2021|miRDB_v6|MiRNATIP|MirTar2|mirzag|RNA22
APOBEC3A	P31941		hsa-miR-30e-3p	0.447594	8	High	Cupid|MBStar|MirAncesTar|miranda_May_2021|miRDB_v6|MirTar2|mirzag|RNA22
EMB	Q6PCB8		hsa-miR-30e-3p	0.447256	8	High	bitargeting_May_2021|MBStar|MirAncesTar|miranda_May_2021|MiRNATIP|miRTar2GO|MirTar2|mirzag
PTGR2	Q8N8N7		hsa-miR-30e-3p	0.446988	10	High	bitargeting_May_2021|DIANA|MBStar|MirAncesTar|miranda_May_2021|miRDB_v6|MiRNATIP|MirSNPInTarget|MirTar2|mirzag
ARFGEF3	Q5TH69		hsa-miR-30e-3p	0.446602	8	High	MBStar|MirAncesTar|miranda_May_2021|miRDB_v6|MiRNATIP|MirSNPInTarget|MirTar2|mirzag
MEAF6	Q9HAF1		hsa-miR-30e-3p	0.446577	10	High	MBStar|MirAncesTar|miranda_May_2021|mirbase|miRDB_v6|MiRNATIP|MirTar2|mirzag|PACCMIT|rnahybrid_May_2021
FOXP2	O15409		hsa-miR-30e-3p	0.446414	8	High	Cupid|DIANA|MBStar|MirAncesTar|miranda_May_2021|mirzag|PACCMIT|RNA22
ZNF714	Q96N38		hsa-miR-30e-3p	0.446141	9	High	MBStar|MirAncesTar|miranda_May_2021|miRDB_v6|MiRNATIP|MirSNPInTarget|miRTar2GO|MirTar2|mirzag
DOK6	Q6PKX4		hsa-miR-30e-3p	0.446056	10	High	bitargeting_May_2021|DIANA|MBStar|MirAncesTar|miranda_May_2021|miRDB_v6|MiRNATIP|MirTar2|mirzag|RNA22
USP24	Q9UPU5		hsa-miR-30e-3p	0.445744	10	High	bitargeting_May_2021|MBStar|MirAncesTar|miranda_May_2021|miRDB_v6|MiRNATIP|MirSNPInTarget|miRTar2GO|mirzag|RNA22
ATF2	P15336		hsa-miR-30e-3p	0.4457	9	High	Cupid|MBStar|MirAncesTar|miranda_May_2021|mirbase|MiRNATIP|miRTar2GO|mirzag|RNA22
MFSD6	Q6ZSS7		hsa-miR-30e-3p	0.445115	8	High	DIANA|MBStar|MirAncesTar|miranda_May_2021|MiRNATIP|miRTar2GO|MirTar2|mirzag
DYRK1A	Q13627		hsa-miR-30e-3p	0.445048	10	High	bitargeting_May_2021|Cupid|MBStar|MirAncesTar|miranda_May_2021|MiRNATIP|MirSNPInTarget|miRTar2GO|mirzag|RNA22
LIMA1	Q9UHB6		hsa-miR-30e-3p	0.444909	8	High	Cupid|MBStar|MirAncesTar|miranda_May_2021|MiRNATIP|miRTar2GO|MirTar2|mirzag
CALU	O43852		hsa-miR-30e-3p	0.444333	9	High	MBStar|MirAncesTar|miranda_May_2021|MiRNATIP|MirSNPInTarget|miRTar2GO|MirTar2|mirzag|RNA22
NUMB	P49757		hsa-miR-30e-3p	0.444252	9	High	Cupid|DIANA|MBStar|MirAncesTar|miranda_May_2021|miRDB_v6|MiRNATIP|MirTar2|mirzag
NUFIP1	Q9UHK0		hsa-miR-30e-3p	0.444223	8	High	DIANA|MBStar|MirAncesTar|miranda_May_2021|miRDB_v6|MiRNATIP|MirTar2|mirzag
DNMT3A	Q9Y6K1		hsa-miR-30e-3p	0.44401	8	High	Cupid|MBStar|MirAncesTar|miranda_May_2021|MiRNATIP|mirzag|PACCMIT|RNA22
PHF24	Q9UPV7		hsa-miR-30e-3p	0.443749	9	High	bitargeting_May_2021|MirAncesTar|miranda_May_2021|mirbase|miRDB_v6|MiRNATIP|mirzag|PITA_May_2021|RNA22
FGF7	P21781		hsa-miR-30e-3p	0.443602	8	High	MBStar|MirAncesTar|miranda_May_2021|miRDB_v6|MiRNATIP|MirSNPInTarget|MirTar2|mirzag
ASH1L	Q9NR48		hsa-miR-30e-3p	0.443531	8	High	Cupid|MBStar|MirAncesTar|miranda_May_2021|MiRNATIP|miRTar2GO|MirTar2|mirzag
MTAP	Q13126		hsa-miR-30e-3p	0.44332	10	High	bitargeting_May_2021|MBStar|MirAncesTar|miranda_May_2021|MiRNATIP|MirSNPInTarget|miRTar2GO|MirTar2|mirzag|RNA22
TULP4	Q9NRJ4		hsa-miR-30e-3p	0.443282	10	High	bitargeting_May_2021|MBStar|MirAncesTar|miranda_May_2021|miRDB_v6|MiRNATIP|miRTar2GO|mirzag|PITA_May_2021|RNA22
BRMS1L	Q5PSV4		hsa-miR-30e-3p	0.443213	8	High	Cupid|MBStar|MirAncesTar|miranda_May_2021|MiRNATIP|MirTar2|mirzag|PACCMIT
PPP1R9A	Q9ULJ8		hsa-miR-30e-3p	0.443194	9	High	DIANA|MBStar|MirAncesTar|miranda_May_2021|miRDB_v6|MiRNATIP|miRTar2GO|mirzag|RNA22
C6orf62	Q9GZU0		hsa-miR-30e-3p	0.442799	7	High	Cupid|DIANA|MirAncesTar|miranda_May_2021|MiRNATIP|miRTar2GO|mirzag
MYT1L	Q9UL68		hsa-miR-30e-3p	0.442212	9	High	Cupid|MBStar|MirAncesTar|miranda_May_2021|miRDB_v6|MiRNATIP|mirzag|PACCMIT|RNA22
ATXN7L1	Q9ULK2		hsa-miR-30e-3p	0.441818	8	High	Cupid|MBStar|MirAncesTar|miranda_May_2021|MiRNATIP|miRTar2GO|mirzag|RNA22
PAPOLA	P51003		hsa-miR-30e-3p	0.441812	8	High	Cupid|MBStar|MirAncesTar|miranda_May_2021|MiRNATIP|miRTar2GO|mirzag|RNA22
SRP72	O76094		hsa-miR-30e-3p	0.441779	8	High	Cupid|MBStar|MirAncesTar|miranda_May_2021|MiRNATIP|MirSNPInTarget|MirTar2|mirzag
PTPN21	Q16825		hsa-miR-30e-3p	0.441774	8	High	MBStar|MirAncesTar|miranda_May_2021|miRDB_v6|MiRNATIP|miRTar2GO|mirzag|RNA22
SLAMF1	Q13291		hsa-miR-30e-3p	0.441567	10	High	bitargeting_May_2021|DIANA|MirAncesTar|miranda_May_2021|mirbase|MiRNATIP|MirSNPInTarget|miRTar2GO|mirzag|RNA22
UNG	P13051		hsa-miR-30e-3p	0.441457	8	High	bitargeting_May_2021|DIANA|MirAncesTar|miranda_May_2021|miRDB_v6|MiRNATIP|miRTar2GO|mirzag
KIAA1549L	Q6ZVL6		hsa-miR-30e-3p	0.440906	10	High	bitargeting_May_2021|MBStar|MirAncesTar|miranda_May_2021|mirbase|miRDB_v6|MiRNATIP|MirTar2|mirzag|RNA22
SLC35F5	Q8WV83		hsa-miR-30e-3p	0.440902	8	High	Cupid|MBStar|MirAncesTar|miranda_May_2021|MiRNATIP|miRTar2GO|mirzag|RNA22
CREBBP	Q92793		hsa-miR-30e-3p	0.440895	9	High	DIANA|MBStar|MirAncesTar|miranda_May_2021|miRDB_v6|MiRNATIP|MirTar2|PACCMIT|RNA22
SALL1	Q9NSC2		hsa-miR-30e-3p	0.440641	9	High	DIANA|MBStar|MirAncesTar|miranda_May_2021|mirbase|MiRNATIP|miRTar2GO|MirTar2|mirzag
DUSP8	Q13202		hsa-miR-30e-3p	0.440569	10	High	MBStar|MirAncesTar|miranda_May_2021|mirbase|MiRNATIP|miRTar2GO|MirTar2|mirzag|PACCMIT|RNA22
ELOC	Q15369		hsa-miR-30e-3p	0.440546	8	High	DIANA|MBStar|MirAncesTar|miranda_May_2021|miRDB_v6|MirTar2|mirzag|RNA22
INIP	Q9NRY2		hsa-miR-30e-3p	0.440277	10	High	MBStar|MirAncesTar|miranda_May_2021|mirbase|miRDB_v6|MiRNATIP|miRTar2GO|MirTar2|mirzag|RNA22
YAF2	Q8IY57		hsa-miR-30e-3p	0.440097	10	High	bitargeting_May_2021|MBStar|MirAncesTar|miranda_May_2021|MiRNATIP|MirSNPInTarget|miRTar2GO|MirTar2|mirzag|RNA22
PDK3	Q15120		hsa-miR-30e-3p	0.439884	8	High	MBStar|MirAncesTar|miranda_May_2021|mirbase|miRDB_v6|miRTar2GO|MirTar2|mirzag
IFT20	Q8IY31		hsa-miR-30e-3p	0.439812	9	High	Cupid|DIANA|MirAncesTar|miranda_May_2021|mirbase|MirTar2|mirzag|PACCMIT|RNA22
USP32	Q8NFA0		hsa-miR-30e-3p	0.439647	9	High	Cupid|MBStar|MirAncesTar|miranda_May_2021|MiRNATIP|MirSNPInTarget|miRTar2GO|mirzag|RNA22
SMAD2	Q15796		hsa-miR-30e-3p	0.439542	10	High	bitargeting_May_2021|MBStar|MirAncesTar|miranda_May_2021|miRDB_v6|MiRNATIP|MirSNPInTarget|miRTar2GO|mirzag|RNA22
ZBTB21	Q9ULJ3		hsa-miR-30e-3p	0.439529	9	High	MBStar|MirAncesTar|miranda_May_2021|miRDB_v6|MiRNATIP|MirTar2|mirzag|PACCMIT|RNA22
SLC7A11	Q9UPY5		hsa-miR-30e-3p	0.439485	10	High	bitargeting_May_2021|DIANA|MBStar|MirAncesTar|miranda_May_2021|miRDB_v6|MiRNATIP|miRTar2GO|mirzag|RNA22
LSAMP	Q13449		hsa-miR-30e-3p	0.439407	8	High	MBStar|MirAncesTar|miranda_May_2021|miRDB_v6|MiRNATIP|MirSNPInTarget|MirTar2|mirzag
TRAPPC8	Q9Y2L5		hsa-miR-30e-3p	0.439339	8	High	bitargeting_May_2021|Cupid|MBStar|MirAncesTar|miranda_May_2021|mirbase|miRTar2GO|RNA22
RBMX	P38159		hsa-miR-30e-3p	0.439328	7	High	Cupid|MBStar|MirAncesTar|miranda_May_2021|MiRNATIP|miRTar2GO|PACCMIT
SH3BGRL2	Q9UJC5		hsa-miR-30e-3p	0.438395	10	High	bitargeting_May_2021|DIANA|MBStar|MirAncesTar|miranda_May_2021|miRDB_v6|MiRNATIP|miRTar2GO|MirTar2|mirzag
HS6ST3	Q8IZP7		hsa-miR-30e-3p	0.438345	8	High	bitargeting_May_2021|MBStar|MirAncesTar|miranda_May_2021|miRDB_v6|MiRNATIP|miRTar2GO|MirTar2
ANKRD44	Q8N8A2		hsa-miR-30e-3p	0.438188	7	High	MBStar|MirAncesTar|miranda_May_2021|MiRNATIP|MirSNPInTarget|MirTar2|mirzag
BCL2L14	Q9BZR8		hsa-miR-30e-3p	0.437669	8	High	Cupid|MBStar|MirAncesTar|miranda_May_2021|MirTar2|mirzag|PACCMIT|RNA22
CUX1	P39880		hsa-miR-30e-3p	0.436978	9	High	bitargeting_May_2021|MBStar|MirAncesTar|miranda_May_2021|MiRNATIP|miRTar2GO|MirTar2|mirzag|RNA22
DNM1L	O00429		hsa-miR-30e-3p	0.436614	9	High	MBStar|MirAncesTar|miranda_May_2021|miRDB_v6|MiRNATIP|MirSNPInTarget|miRTar2GO|MirTar2|mirzag
TARS3	A2RTX5		hsa-miR-30e-3p	0.436356	8	High	MirAncesTar|miranda_May_2021|mirbase|miRDB_v6|MiRNATIP|MirSNPInTarget|mirzag|PACCMIT
ANP32E	Q9BTT0		hsa-miR-30e-3p	0.435575	9	High	MBStar|MirAncesTar|miranda_May_2021|miRDB_v6|MiRNATIP|MirSNPInTarget|MirTar2|mirzag|RNA22
BMPR2	Q13873		hsa-miR-30e-3p	0.435452	10	High	bitargeting_May_2021|MBStar|MirAncesTar|miranda_May_2021|miRDB_v6|MiRNATIP|miRTar2GO|MirTar2|mirzag|RNA22
SLC38A2	Q96QD8		hsa-miR-30e-3p	0.435416	10	High	bitargeting_May_2021|DIANA|MBStar|MirAncesTar|miranda_May_2021|MiRNATIP|MirSNPInTarget|miRTar2GO|mirzag|RNA22
FAM171A1	Q5VUB5		hsa-miR-30e-3p	0.435222	9	High	bitargeting_May_2021|Cupid|MBStar|MirAncesTar|miranda_May_2021|MiRNATIP|miRTar2GO|mirzag|RNA22
MTR	Q99707		hsa-miR-30e-3p	0.435134	10	High	bitargeting_May_2021|DIANA|MBStar|MirAncesTar|miranda_May_2021|MiRNATIP|miRTar2GO|mirzag|PITA_May_2021|RNA22
ZFAND5	O76080		hsa-miR-30e-3p	0.435082	8	High	Cupid|MBStar|MirAncesTar|miranda_May_2021|mirbase|MiRNATIP|PACCMIT|RNA22
RSBN1	Q5VWQ0		hsa-miR-30e-3p	0.434832	9	High	Cupid|DIANA|MBStar|MirAncesTar|miranda_May_2021|MiRNATIP|mirzag|PACCMIT|RNA22
CEP19	Q96LK0		hsa-miR-30e-3p	0.434792	9	High	bitargeting_May_2021|MBStar|MirAncesTar|miranda_May_2021|miRDB_v6|MiRNATIP|miRTar2GO|mirzag|PITA_May_2021
SAMD12	Q8N8I0		hsa-miR-30e-3p	0.434693	9	High	bitargeting_May_2021|DIANA|MBStar|MirAncesTar|miranda_May_2021|MiRNATIP|miRTar2GO|mirzag|RNA22
ERMP1	Q7Z2K6		hsa-miR-30e-3p	0.434502	9	High	MBStar|MirAncesTar|miranda_May_2021|miRDB_v6|MiRNATIP|miRTar2GO|MirTar2|PACCMIT|RNA22
TSN	Q15631		hsa-miR-30e-3p	0.433893	10	High	DIANA|MBStar|MirAncesTar|miranda_May_2021|mirbase|MiRNATIP|MirSNPInTarget|miRTar2GO|mirzag|RNA22
KIF13A	Q9H1H9		hsa-miR-30e-3p	0.433564	8	High	Cupid|MirAncesTar|miranda_May_2021|MiRNATIP|miRTar2GO|MirTar2|mirzag|RNA22
INO80C	Q6PI98		hsa-miR-30e-3p	0.43337	9	High	Cupid|MBStar|MirAncesTar|miranda_May_2021|miRDB_v6|MiRNATIP|miRTar2GO|mirzag|RNA22
TRDMT1	O14717		hsa-miR-30e-3p	0.43303	9	High	bitargeting_May_2021|MBStar|MirAncesTar|miranda_May_2021|miRDB_v6|MirSNPInTarget|MirTar2|mirzag|RNA22
PDIK1L	Q8N165		hsa-miR-30e-3p	0.432673	9	High	Cupid|DIANA|MBStar|MirAncesTar|miranda_May_2021|MiRNATIP|miRTar2GO|mirzag|RNA22
ERAP1	Q9NZ08		hsa-miR-30e-3p	0.432512	9	High	MBStar|MirAncesTar|miranda_May_2021|miRDB_v6|MiRNATIP|MirSNPInTarget|miRTar2GO|MirTar2|mirzag
LIFR	P42702		hsa-miR-30e-3p	0.431847	8	High	bitargeting_May_2021|MBStar|MirAncesTar|miranda_May_2021|MiRNATIP|miRTar2GO|MirTar2|mirzag
UBE2W	Q96B02		hsa-miR-30e-3p	0.430954	9	High	bitargeting_May_2021|DIANA|MBStar|MirAncesTar|miranda_May_2021|MiRNATIP|miRTar2GO|mirzag|RNA22
RABEP1	Q15276		hsa-miR-30e-3p	0.430931	9	High	Cupid|MBStar|MirAncesTar|miranda_May_2021|MiRNATIP|miRTar2GO|MirTar2|mirzag|RNA22
NSD2	O96028		hsa-miR-30e-3p	0.430539	9	High	bitargeting_May_2021|DIANA|MBStar|MirAncesTar|miranda_May_2021|MiRNATIP|miRTar2GO|mirzag|RNA22
JMY	Q8N9B5		hsa-miR-30e-3p	0.43017	8	High	MBStar|MirAncesTar|miranda_May_2021|miRDB_v6|MiRNATIP|miRTar2GO|mirzag|RNA22
EIF4E3	Q8N5X7		hsa-miR-30e-3p	0.43002	8	High	bitargeting_May_2021|MBStar|MirAncesTar|miranda_May_2021|miRDB_v6|miRTar2GO|mirzag|RNA22
HSPA5	P11021		hsa-miR-30e-3p	0.429908	10	High	bitargeting_May_2021|DIANA|MBStar|MirAncesTar|miranda_May_2021|miRDB_v6|MiRNATIP|miRTar2GO|MirTar2|RNA22
DDX6	P26196		hsa-miR-30e-3p	0.429555	9	High	Cupid|MBStar|MirAncesTar|miranda_May_2021|MiRNATIP|MirSNPInTarget|miRTar2GO|mirzag|RNA22
RUNX1	Q01196		hsa-miR-30e-3p	0.428012	8	High	DIANA|MBStar|MirAncesTar|miranda_May_2021|miRDB_v6|MiRNATIP|miRTar2GO|mirzag
CAB39	Q9Y376		hsa-miR-30e-3p	0.42793	8	High	Cupid|MBStar|MirAncesTar|miranda_May_2021|MiRNATIP|miRTar2GO|MirTar2|mirzag
CEP63	Q96MT8		hsa-miR-30e-3p	0.42793	7	High	MBStar|MirAncesTar|miranda_May_2021|miRDB_v6|MiRNATIP|MirTar2|mirzag
CSTF3	Q12996		hsa-miR-30e-3p	0.427923	8	High	Cupid|MBStar|MirAncesTar|miRDB_v6|MiRNATIP|miRTar2GO|mirzag|RNA22
NAP1L3	Q99457		hsa-miR-30e-3p	0.427882	8	High	MBStar|MirAncesTar|miranda_May_2021|miRDB_v6|MirSNPInTarget|MirTar2|mirzag|RNA22
ALCAM	Q13740		hsa-miR-30e-3p	0.427788	8	High	Cupid|MBStar|MirAncesTar|miranda_May_2021|miRDB_v6|MiRNATIP|miRTar2GO|MirTar2
CRTAP	O75718		hsa-miR-30e-3p	0.427584	9	High	bitargeting_May_2021|MBStar|MirAncesTar|miranda_May_2021|MiRNATIP|MirSNPInTarget|miRTar2GO|mirzag|RNA22
MEF2C	Q06413		hsa-miR-30e-3p	0.427422	8	High	DIANA|MBStar|MirAncesTar|miranda_May_2021|MiRNATIP|miRTar2GO|mirzag|PACCMIT
ANKRD13C	Q8N6S4		hsa-miR-30e-3p	0.427226	9	High	DIANA|MBStar|MirAncesTar|miranda_May_2021|miRDB_v6|MiRNATIP|miRTar2GO|MirTar2|mirzag
MIER1	Q8N108		hsa-miR-30e-3p	0.427215	8	High	bitargeting_May_2021|Cupid|MBStar|MirAncesTar|miranda_May_2021|mirbase|MiRNATIP|miRTar2GO
HSPE1	P61604		hsa-miR-30e-3p	0.427167	9	High	bitargeting_May_2021|DIANA|MBStar|MirAncesTar|miranda_May_2021|mirbase|miRTar2GO|PACCMIT|RNA22
PPP2CB	P62714		hsa-miR-30e-3p	0.427146	8	High	Cupid|MirAncesTar|miranda_May_2021|miRDB_v6|MiRNATIP|MirSNPInTarget|miRTar2GO|mirzag
NAP1L1	P55209		hsa-miR-30e-3p	0.426964	9	High	bitargeting_May_2021|MBStar|MirAncesTar|miranda_May_2021|MiRNATIP|miRTar2GO|MirTar2|mirzag|RNA22
FAR1	Q8WVX9		hsa-miR-30e-3p	0.426955	8	High	Cupid|MBStar|MirAncesTar|miranda_May_2021|miRDB_v6|MiRNATIP|miRTar2GO|mirzag
ANKRD50	Q9ULJ7		hsa-miR-30e-3p	0.426549	8	High	Cupid|MBStar|MirAncesTar|miranda_May_2021|miRDB_v6|miRTar2GO|mirzag|RNA22
CPED1	A4D0V7		hsa-miR-30e-3p	0.425953	9	High	DIANA|MBStar|MirAncesTar|miranda_May_2021|MiRNATIP|miRTar2GO|MirTar2|mirzag|RNA22
COL4A4	P53420		hsa-miR-30e-3p	0.425613	9	High	bitargeting_May_2021|MBStar|MirAncesTar|miranda_May_2021|miRDB_v6|MiRNATIP|miRTar2GO|MirTar2|mirzag
CLCN4	P51793		hsa-miR-30e-3p	0.425182	9	High	bitargeting_May_2021|MBStar|MirAncesTar|miranda_May_2021|mirbase|miRTar2GO|mirzag|PACCMIT|RNA22
NIN	Q8N4C6		hsa-miR-30e-3p	0.425071	8	High	Cupid|MBStar|MirAncesTar|miranda_May_2021|MiRNATIP|miRTar2GO|MirTar2|RNA22
POGLUT3	Q7Z4H8		hsa-miR-30e-3p	0.424998	9	High	MBStar|MirAncesTar|miranda_May_2021|miRDB_v6|MiRNATIP|MirSNPInTarget|MirTar2|mirzag|RNA22
SNAP91	O60641		hsa-miR-30e-3p	0.424562	7	High	Cupid|MBStar|MirAncesTar|miranda_May_2021|miRDB_v6|MiRNATIP|mirzag
SLC16A6	O15403		hsa-miR-30e-3p	0.424548	8	High	bitargeting_May_2021|Cupid|MBStar|MirAncesTar|miranda_May_2021|MiRNATIP|miRTar2GO|mirzag
CHAMP1	Q96JM3		hsa-miR-30e-3p	0.424125	9	High	Cupid|DIANA|MBStar|MirAncesTar|miranda_May_2021|MiRNATIP|miRTar2GO|mirzag|RNA22
ZNF267	Q14586		hsa-miR-30e-3p	0.423978	8	High	Cupid|MBStar|MirAncesTar|miranda_May_2021|miRDB_v6|MiRNATIP|MirTar2|mirzag
RALBP1	Q15311		hsa-miR-30e-3p	0.423796	10	High	bitargeting_May_2021|DIANA|MBStar|MirAncesTar|miranda_May_2021|MiRNATIP|MirSNPInTarget|miRTar2GO|mirzag|RNA22
RNF24	Q9Y225		hsa-miR-30e-3p	0.423498	9	High	bitargeting_May_2021|MBStar|MirAncesTar|miranda_May_2021|miRDB_v6|MiRNATIP|miRTar2GO|mirzag|RNA22
OSBPL3	Q9H4L5		hsa-miR-30e-3p	0.42325	8	High	MBStar|MirAncesTar|miranda_May_2021|miRDB_v6|MiRNATIP|miRTar2GO|MirTar2|mirzag
MTX3	Q5HYI7		hsa-miR-30e-3p	0.423244	9	High	bitargeting_May_2021|MBStar|MirAncesTar|miranda_May_2021|MiRNATIP|MirSNPInTarget|MirTar2|mirzag|PITA_May_2021
RRP15	Q9Y3B9		hsa-miR-30e-3p	0.42323	8	High	MBStar|MirAncesTar|miranda_May_2021|miRDB_v6|MiRNATIP|MirSNPInTarget|MirTar2|mirzag
KIT	P10721		hsa-miR-30e-3p	0.423225	8	High	MBStar|MirAncesTar|miranda_May_2021|miRDB_v6|MiRNATIP|MirSNPInTarget|miRTar2GO|mirzag
WDR36	Q8NI36		hsa-miR-30e-3p	0.423153	9	High	DIANA|MBStar|MirAncesTar|miranda_May_2021|miRDB_v6|MiRNATIP|miRTar2GO|MirTar2|mirzag
NR3C2	P08235		hsa-miR-30e-3p	0.422949	9	High	bitargeting_May_2021|Cupid|MBStar|MirAncesTar|miranda_May_2021|MiRNATIP|miRTar2GO|mirzag|RNA22
SH3RF1	Q7Z6J0		hsa-miR-30e-3p	0.422888	8	High	MBStar|MirAncesTar|miranda_May_2021|miRDB_v6|MiRNATIP|miRTar2GO|MirTar2|mirzag
DNAJB9	Q9UBS3		hsa-miR-30e-3p	0.42286	8	High	MBStar|MirAncesTar|miranda_May_2021|miRDB_v6|MiRNATIP|MirSNPInTarget|miRTar2GO|mirzag
LPIN2	Q92539		hsa-miR-30e-3p	0.422716	9	High	DIANA|MBStar|MirAncesTar|miranda_May_2021|MiRNATIP|MirSNPInTarget|miRTar2GO|MirTar2|mirzag
NDUFA10	O95299		hsa-miR-30e-3p	0.422258	9	High	bitargeting_May_2021|MBStar|MirAncesTar|miranda_May_2021|MiRNATIP|MirSNPInTarget|miRTar2GO|mirzag|RNA22
RICTOR	Q6R327		hsa-miR-30e-3p	0.421898	8	High	MBStar|MirAncesTar|miranda_May_2021|MiRNATIP|miRTar2GO|mirzag|PACCMIT|RNA22
SLITRK3	O94933		hsa-miR-30e-3p	0.421782	7	High	Cupid|MBStar|MirAncesTar|miranda_May_2021|miRDB_v6|mirzag|PACCMIT
RBM45	Q8IUH3		hsa-miR-30e-3p	0.421676	8	High	bitargeting_May_2021|Cupid|MBStar|MirAncesTar|miranda_May_2021|miRDB_v6|PACCMIT|RNA22
HOXA13	P31271		hsa-miR-30e-3p	0.42143	8	High	Cupid|MBStar|MirAncesTar|miranda_May_2021|miRDB_v6|MiRNATIP|MirTar2|mirzag
FEM1C	Q96JP0		hsa-miR-30e-3p	0.421417	8	High	DIANA|MBStar|MirAncesTar|miranda_May_2021|MiRNATIP|MirSNPInTarget|miRTar2GO|mirzag
ST8SIA1	Q92185		hsa-miR-30e-3p	0.421394	8	High	bitargeting_May_2021|MBStar|MirAncesTar|miranda_May_2021|miRDB_v6|MirSNPInTarget|MirTar2|RNA22
ABI1	Q8IZP0		hsa-miR-30e-3p	0.421152	7	High	Cupid|DIANA|MBStar|MirAncesTar|miRDB_v6|miRTar2GO|mirzag
NAPG	Q99747		hsa-miR-30e-3p	0.420599	8	High	MBStar|MirAncesTar|miranda_May_2021|miRDB_v6|MiRNATIP|miRTar2GO|MirTar2|mirzag
STX12	Q86Y82		hsa-miR-30e-3p	0.420439	8	High	Cupid|MBStar|MirAncesTar|miranda_May_2021|MiRNATIP|MirSNPInTarget|MirTar2|mirzag
TNFSF10	P50591		hsa-miR-30e-3p	0.420258	10	High	bitargeting_May_2021|DIANA|MBStar|MirAncesTar|miranda_May_2021|mirbase|MiRNATIP|miRTar2GO|MirTar2|mirzag
FLT1	P17948		hsa-miR-30e-3p	0.420205	9	High	MBStar|MirAncesTar|miranda_May_2021|miRDB_v6|MiRNATIP|MirSNPInTarget|MirTar2|mirzag|RNA22
USP25	Q9UHP3		hsa-miR-30e-3p	0.420194	9	High	MBStar|MirAncesTar|miranda_May_2021|miRDB_v6|MiRNATIP|miRTar2GO|mirzag|PACCMIT|RNA22
UBQLN2	Q9UHD9		hsa-miR-30e-3p	0.419896	9	High	Cupid|DIANA|MBStar|MirAncesTar|miranda_May_2021|MiRNATIP|MirSNPInTarget|mirzag|RNA22
PFKFB2	O60825		hsa-miR-30e-3p	0.419763	9	High	MBStar|MirAncesTar|miranda_May_2021|miRDB_v6|MiRNATIP|miRTar2GO|MirTar2|mirzag|RNA22
KDM2A	Q9Y2K7		hsa-miR-30e-3p	0.419635	9	High	bitargeting_May_2021|Cupid|MBStar|MirAncesTar|miranda_May_2021|miRDB_v6|MiRNATIP|mirzag|RNA22
DCAF12	Q5T6F0		hsa-miR-30e-3p	0.419594	8	High	Cupid|DIANA|MirAncesTar|miranda_May_2021|MiRNATIP|miRTar2GO|mirzag|RNA22
GNAI1	P63096		hsa-miR-30e-3p	0.419451	8	High	DIANA|MBStar|MirAncesTar|miranda_May_2021|MiRNATIP|miRTar2GO|mirzag|RNA22
SYT2	Q8N9I0		hsa-miR-30e-3p	0.419229	8	High	MBStar|MirAncesTar|miranda_May_2021|MiRNATIP|MirTar2|mirzag|PACCMIT|RNA22
NRG3	P56975		hsa-miR-30e-3p	0.419171	7	High	Cupid|DIANA|MBStar|MirAncesTar|miranda_May_2021|mirzag|PACCMIT
EIF1	P41567		hsa-miR-30e-3p	0.418922	8	High	MirAncesTar|miranda_May_2021|miRDB_v6|MiRNATIP|MirSNPInTarget|MirTar2|mirzag|PACCMIT
SLC4A7	Q9Y6M7		hsa-miR-30e-3p	0.418818	8	High	Cupid|MBStar|MirAncesTar|miranda_May_2021|MiRNATIP|miRTar2GO|mirzag|RNA22
GID4	Q8IVV7		hsa-miR-30e-3p	0.418761	9	High	DIANA|MBStar|MirAncesTar|miranda_May_2021|MiRNATIP|MirSNPInTarget|miRTar2GO|mirzag|PACCMIT
SUN2	Q9UH99		hsa-miR-30e-3p	0.41873	8	High	MirAncesTar|miranda_May_2021|miRDB_v6|MirSNPInTarget|miRTar2GO|mirzag|PACCMIT|RNA22
SOX6	P35712		hsa-miR-30e-3p	0.418681	7	High	Cupid|MBStar|MirAncesTar|miranda_May_2021|MiRNATIP|mirzag|RNA22
SYT4	Q9H2B2		hsa-miR-30e-3p	0.418606	8	High	bitargeting_May_2021|Cupid|MBStar|MirAncesTar|miranda_May_2021|miRDB_v6|MiRNATIP|mirzag
SLC5A3	P53794		hsa-miR-30e-3p	0.418155	7	High	bitargeting_May_2021|MirAncesTar|miranda_May_2021|miRDB_v6|MiRNATIP|miRTar2GO|mirzag
SOX11	P35716		hsa-miR-30e-3p	0.41794	8	High	Cupid|MBStar|MirAncesTar|miranda_May_2021|MiRNATIP|miRTar2GO|mirzag|RNA22
SERBP1	Q8NC51		hsa-miR-30e-3p	0.417866	9	High	MBStar|MirAncesTar|miranda_May_2021|miRDB_v6|MiRNATIP|MirSNPInTarget|miRTar2GO|MirTar2|RNA22
ANKDD1A	Q495B1		hsa-miR-30e-3p	0.417808	6	High	MBStar|MirAncesTar|miranda_May_2021|miRDB_v6|MirTar2|mirzag
ESCO1	Q5FWF5		hsa-miR-30e-3p	0.417779	8	High	Cupid|DIANA|MBStar|MirAncesTar|miranda_May_2021|mirbase|mirzag|RNA22
NDUFA4	O00483		hsa-miR-30e-3p	0.417737	8	High	MBStar|MirAncesTar|miranda_May_2021|miRDB_v6|MiRNATIP|miRTar2GO|MirTar2|mirzag
EGLN1	Q9GZT9		hsa-miR-30e-3p	0.417484	8	High	MBStar|MirAncesTar|miranda_May_2021|miRDB_v6|MiRNATIP|MirTar2|mirzag|RNA22
ADCY1	Q08828		hsa-miR-30e-3p	0.417454	8	High	MBStar|MirAncesTar|miranda_May_2021|MiRNATIP|miRTar2GO|mirzag|PACCMIT|RNA22
INVS	Q9Y283		hsa-miR-30e-3p	0.41726	8	High	MBStar|MirAncesTar|miranda_May_2021|mirbase|MirSNPInTarget|MirTar2|mirzag|RNA22
CD59	P13987		hsa-miR-30e-3p	0.417032	8	High	DIANA|MBStar|MirAncesTar|miranda_May_2021|MiRNATIP|miRTar2GO|MirTar2|mirzag
SRSF4	Q08170		hsa-miR-30e-3p	0.41695	8	High	MirAncesTar|miranda_May_2021|mirbase|miRDB_v6|MiRNATIP|miRTar2GO|mirzag|PACCMIT
SULF2	Q8IWU5		hsa-miR-30e-3p	0.416681	9	High	Cupid|MBStar|MirAncesTar|miranda_May_2021|miRDB_v6|MiRNATIP|MirTar2|mirzag|RNA22
CDC14B	O60729		hsa-miR-30e-3p	0.416537	9	High	bitargeting_May_2021|MBStar|MirAncesTar|miranda_May_2021|miRDB_v6|MiRNATIP|MirTar2|mirzag|RNA22
SMG7	Q92540		hsa-miR-30e-3p	0.41649	9	High	Cupid|DIANA|MBStar|MirAncesTar|miranda_May_2021|MiRNATIP|MirTar2|mirzag|RNA22
RASSF6	Q6ZTQ3		hsa-miR-30e-3p	0.415949	9	High	bitargeting_May_2021|MBStar|MirAncesTar|miranda_May_2021|miRDB_v6|MiRNATIP|MirTar2|mirzag|RNA22
PIP4K2A	P48426		hsa-miR-30e-3p	0.415715	8	High	MBStar|MirAncesTar|miranda_May_2021|miRDB_v6|MiRNATIP|miRTar2GO|mirzag|PACCMIT
NFKB1	P19838		hsa-miR-30e-3p	0.415507	8	High	Cupid|MBStar|MirAncesTar|miranda_May_2021|miRDB_v6|miRTar2GO|mirzag|RNA22
NXPE3	Q969Y0		hsa-miR-30e-3p	0.414953	9	High	bitargeting_May_2021|DIANA|MBStar|MirAncesTar|miranda_May_2021|MiRNATIP|MirSNPInTarget|miRTar2GO|RNA22
FKBP5	Q13451		hsa-miR-30e-3p	0.414837	9	High	bitargeting_May_2021|DIANA|MBStar|MirAncesTar|miranda_May_2021|MiRNATIP|miRTar2GO|mirzag|RNA22
SH3TC2	Q8TF17		hsa-miR-30e-3p	0.414705	9	High	bitargeting_May_2021|MBStar|MirAncesTar|miranda_May_2021|miRDB_v6|MiRNATIP|MirTar2|mirzag|RNA22
KHDC4	Q7Z7F0		hsa-miR-30e-3p	0.414699	8	High	Cupid|MBStar|MirAncesTar|miranda_May_2021|MiRNATIP|miRTar2GO|mirzag|RNA22
EFCAB1	Q9HAE3		hsa-miR-30e-3p	0.414672	10	High	bitargeting_May_2021|MBStar|MirAncesTar|miranda_May_2021|miRDB_v6|MiRNATIP|MirSNPInTarget|MirTar2|mirzag|RNA22
BRD8	Q9H0E9		hsa-miR-30e-3p	0.414495	9	High	bitargeting_May_2021|MBStar|MirAncesTar|miranda_May_2021|miRDB_v6|MiRNATIP|MirSNPInTarget|MirTar2|RNA22
PGR	P06401		hsa-miR-30e-3p	0.414133	9	High	bitargeting_May_2021|MBStar|MirAncesTar|miranda_May_2021|miRDB_v6|MiRNATIP|MirSNPInTarget|MirTar2|RNA22
STK26	Q9P289		hsa-miR-30e-3p	0.414132	8	High	Cupid|MBStar|MirAncesTar|miranda_May_2021|MiRNATIP|miRTar2GO|mirzag|RNA22
LHFPL3	Q86UP9		hsa-miR-30e-3p	0.414122	8	High	Cupid|MBStar|MirAncesTar|miranda_May_2021|miRDB_v6|MiRNATIP|MirTar2|mirzag
HOOK3	Q86VS8		hsa-miR-30e-3p	0.414005	8	High	MBStar|MirAncesTar|miranda_May_2021|miRDB_v6|MiRNATIP|miRTar2GO|MirTar2|RNA22
ZDHHC3	Q9NYG2		hsa-miR-30e-3p	0.413765	10	High	bitargeting_May_2021|MBStar|MirAncesTar|miranda_May_2021|MiRNATIP|MirSNPInTarget|miRTar2GO|mirzag|PITA_May_2021|RNA22
RALGPS2	Q86X27		hsa-miR-30e-3p	0.413537	8	High	MBStar|MirAncesTar|miranda_May_2021|miRDB_v6|MiRNATIP|miRTar2GO|mirzag|RNA22
GFM1	Q96RP9		hsa-miR-30e-3p	0.413309	8	High	MBStar|MirAncesTar|miranda_May_2021|miRDB_v6|MiRNATIP|miRTar2GO|MirTar2|mirzag
PDS5B	Q9NTI5		hsa-miR-30e-3p	0.412987	8	High	Cupid|DIANA|MBStar|MirAncesTar|miranda_May_2021|MiRNATIP|miRTar2GO|mirzag
SYNPO2	Q9UMS6		hsa-miR-30e-3p	0.412564	8	High	bitargeting_May_2021|MBStar|MirAncesTar|miranda_May_2021|miRDB_v6|MiRNATIP|miRTar2GO|mirzag
TSC22D2	O75157		hsa-miR-30e-3p	0.412424	7	High	Cupid|MirAncesTar|miranda_May_2021|MiRNATIP|MirTar2|PACCMIT|RNA22
CAST	P20810		hsa-miR-30e-3p	0.412157	9	High	MBStar|MirAncesTar|miranda_May_2021|MiRNATIP|MirSNPInTarget|miRTar2GO|MirTar2|mirzag|RNA22
HS3ST1	O14792		hsa-miR-30e-3p	0.411743	9	High	bitargeting_May_2021|MBStar|MirAncesTar|miranda_May_2021|miRDB_v6|MirSNPInTarget|MirTar2|mirzag|RNA22
NPY2R	P49146		hsa-miR-30e-3p	0.41152	7	High	DIANA|MBStar|MirAncesTar|miranda_May_2021|miRDB_v6|MirTar2|mirzag
RNF19A	Q9NV58		hsa-miR-30e-3p	0.41142	8	High	Cupid|MBStar|MirAncesTar|miranda_May_2021|miRDB_v6|MiRNATIP|miRTar2GO|mirzag
ABCC4	O15439		hsa-miR-30e-3p	0.411413	9	High	bitargeting_May_2021|MBStar|MirAncesTar|miranda_May_2021|miRDB_v6|MiRNATIP|MirSNPInTarget|MirTar2|mirzag
TRPS1	Q9UHF7		hsa-miR-30e-3p	0.411395	9	High	MBStar|MirAncesTar|miranda_May_2021|miRDB_v6|MiRNATIP|miRTar2GO|MirTar2|mirzag|RNA22
MAP3K19	Q56UN5		hsa-miR-30e-3p	0.411178	9	High	DIANA|MBStar|MirAncesTar|miranda_May_2021|mirbase|miRDB_v6|MirSNPInTarget|mirzag|RNA22
ZC3HAV1	Q7Z2W4		hsa-miR-30e-3p	0.411164	9	High	bitargeting_May_2021|DIANA|MBStar|MirAncesTar|miranda_May_2021|MiRNATIP|miRTar2GO|mirzag|RNA22
XPO4	Q9C0E2		hsa-miR-30e-3p	0.411143	8	High	DIANA|MBStar|MirAncesTar|miranda_May_2021|MiRNATIP|MirSNPInTarget|miRTar2GO|RNA22
ATG2B	Q96BY7		hsa-miR-30e-3p	0.411054	8	High	MBStar|MirAncesTar|miranda_May_2021|miRDB_v6|MiRNATIP|miRTar2GO|MirTar2|mirzag
KLHL5	Q96PQ7		hsa-miR-30e-3p	0.410995	7	High	MBStar|MirAncesTar|miranda_May_2021|miRDB_v6|MiRNATIP|MirSNPInTarget|MirTar2
DEPDC1B	Q8WUY9		hsa-miR-30e-3p	0.410804	8	High	MBStar|MirAncesTar|miranda_May_2021|MiRNATIP|miRTar2GO|MirTar2|mirzag|PACCMIT
YAP1	P46937		hsa-miR-30e-3p	0.410786	9	High	MBStar|MirAncesTar|miranda_May_2021|MiRNATIP|miRTar2GO|MirTar2|mirzag|PACCMIT|RNA22
DYRK2	Q92630		hsa-miR-30e-3p	0.410551	7	High	MBStar|MirAncesTar|miranda_May_2021|MiRNATIP|MirTar2|mirzag|PACCMIT
DLX5	P56178		hsa-miR-30e-3p	0.41026	8	High	Cupid|DIANA|MirAncesTar|miranda_May_2021|mirbase|miRDB_v6|MirTar2|mirzag
NRARP	Q7Z6K4		hsa-miR-30e-3p	0.410198	7	High	Cupid|MBStar|MirAncesTar|miranda_May_2021|miRDB_v6|miRTar2GO|mirzag
PRKAB2	O43741		hsa-miR-30e-3p	0.410038	8	High	MBStar|MirAncesTar|miranda_May_2021|MiRNATIP|MirSNPInTarget|miRTar2GO|MirTar2|mirzag
SRSF7	Q16629		hsa-miR-30e-3p	0.409807	7	High	Cupid|MBStar|MirAncesTar|miranda_May_2021|MiRNATIP|miRTar2GO|mirzag
SLC17A8	Q8NDX2		hsa-miR-30e-3p	0.409644	10	High	DIANA|MBStar|MirAncesTar|miranda_May_2021|miRDB_v6|MiRNATIP|MirSNPInTarget|MirTar2|mirzag|RNA22
SSR3	Q9UNL2		hsa-miR-30e-3p	0.409258	10	High	DIANA|MBStar|MirAncesTar|miranda_May_2021|MiRNATIP|MirSNPInTarget|miRTar2GO|MirTar2|mirzag|RNA22
UBA6	A0AVT1		hsa-miR-30e-3p	0.409146	9	High	bitargeting_May_2021|DIANA|MBStar|MirAncesTar|miranda_May_2021|miRDB_v6|MiRNATIP|miRTar2GO|mirzag
THSD7A	Q9UPZ6		hsa-miR-30e-3p	0.409084	10	High	bitargeting_May_2021|MBStar|MirAncesTar|miranda_May_2021|mirbase|MirSNPInTarget|MirTar2|mirzag|PITA_May_2021|RNA22
TAX1BP1	Q86VP1		hsa-miR-30e-3p	0.409004	10	High	bitargeting_May_2021|MBStar|MirAncesTar|miranda_May_2021|mirbase|miRDB_v6|MiRNATIP|miRTar2GO|mirzag|RNA22
RHOBTB3	O94955		hsa-miR-30e-3p	0.408883	8	High	MBStar|MirAncesTar|miranda_May_2021|MiRNATIP|MirSNPInTarget|miRTar2GO|MirTar2|mirzag
ROR1	Q01973		hsa-miR-30e-3p	0.408818	6	High	MBStar|MirAncesTar|miranda_May_2021|miRDB_v6|MiRNATIP|PACCMIT
RBM26	Q5T8P6		hsa-miR-30e-3p	0.408779	9	High	bitargeting_May_2021|Cupid|DIANA|MBStar|MirAncesTar|miranda_May_2021|MiRNATIP|mirzag|RNA22
WDR76	Q9H967		hsa-miR-30e-3p	0.40858	9	High	MBStar|MirAncesTar|miranda_May_2021|MiRNATIP|MirSNPInTarget|miRTar2GO|MirTar2|mirzag|RNA22
PSMD10	O75832		hsa-miR-30e-3p	0.408436	9	High	MBStar|MirAncesTar|miranda_May_2021|mirbase|miRDB_v6|MiRNATIP|MirTar2|mirzag|RNA22
NFIB	O00712		hsa-miR-30e-3p	0.408314	8	High	Cupid|MBStar|MirAncesTar|miranda_May_2021|MiRNATIP|MirSNPInTarget|miRTar2GO|RNA22
CSMD3	Q7Z407		hsa-miR-30e-3p	0.408285	9	High	bitargeting_May_2021|Cupid|MBStar|MirAncesTar|miranda_May_2021|miRDB_v6|MirTar2|mirzag|RNA22
CHD7	Q9P2D1		hsa-miR-30e-3p	0.408279	10	High	bitargeting_May_2021|Cupid|MBStar|MirAncesTar|miranda_May_2021|mirbase|MiRNATIP|miRTar2GO|PITA_May_2021|RNA22
CD109	Q6YHK3		hsa-miR-30e-3p	0.408259	9	High	MBStar|MirAncesTar|miranda_May_2021|miRDB_v6|MiRNATIP|miRTar2GO|MirTar2|mirzag|RNA22
PSD3	Q9NYI0		hsa-miR-30e-3p	0.408066	8	High	bitargeting_May_2021|MBStar|MirAncesTar|miranda_May_2021|miRDB_v6|MiRNATIP|miRTar2GO|RNA22
CCNG2	Q16589		hsa-miR-30e-3p	0.408041	9	High	MBStar|MirAncesTar|miranda_May_2021|MiRNATIP|MirSNPInTarget|miRTar2GO|MirTar2|mirzag|RNA22
FGF2	P09038		hsa-miR-30e-3p	0.408027	8	High	bitargeting_May_2021|MBStar|MirAncesTar|miranda_May_2021|MiRNATIP|miRTar2GO|MirTar2|RNA22
TCERG1	O14776		hsa-miR-30e-3p	0.407845	8	High	bitargeting_May_2021|Cupid|MirAncesTar|miranda_May_2021|miRDB_v6|MiRNATIP|MirTar2|mirzag
NIPSNAP2	O75323		hsa-miR-30e-3p	0.40762	8	High	DIANA|MBStar|MirAncesTar|miranda_May_2021|MiRNATIP|miRTar2GO|MirTar2|mirzag
NAA50	Q9GZZ1		hsa-miR-30e-3p	0.407275	10	High	bitargeting_May_2021|MBStar|MirAncesTar|miranda_May_2021|miRDB_v6|MiRNATIP|miRTar2GO|MirTar2|mirzag|RNA22
PROSER2	Q86WR7		hsa-miR-30e-3p	0.407211	7	High	DIANA|MBStar|MirAncesTar|miranda_May_2021|miRDB_v6|MirTar2|mirzag
DCTN4	Q9UJW0		hsa-miR-30e-3p	0.407051	9	High	DIANA|MBStar|MirAncesTar|miranda_May_2021|miRDB_v6|MiRNATIP|miRTar2GO|MirTar2|mirzag
PDE7A	Q13946		hsa-miR-30e-3p	0.406557	7	High	bitargeting_May_2021|Cupid|MBStar|MirAncesTar|miranda_May_2021|miRTar2GO|mirzag
HLA-B	P01889		hsa-miR-30e-3p	0.406536	10	High	DIANA|MBStar|MirAncesTar|miranda_May_2021|miRDB_v6|MiRNATIP|MirSNPInTarget|miRTar2GO|mirzag|RNA22
DNAJC21	Q5F1R6		hsa-miR-30e-3p	0.406405	8	High	Cupid|DIANA|MBStar|MirAncesTar|miranda_May_2021|MiRNATIP|mirzag|RNA22
MARS2	Q96GW9		hsa-miR-30e-3p	0.405986	7	High	Cupid|MBStar|MirAncesTar|miranda_May_2021|miRDB_v6|MirTar2|mirzag
KATNBL1	Q9H079		hsa-miR-30e-3p	0.405949	8	High	MirAncesTar|miranda_May_2021|MiRNATIP|miRTar2GO|MirTar2|mirzag|PACCMIT|RNA22
CDC14A	Q9UNH5		hsa-miR-30e-3p	0.405853	7	High	MBStar|MirAncesTar|miranda_May_2021|MiRNATIP|MirSNPInTarget|MirTar2|mirzag
STRN	O43815		hsa-miR-30e-3p	0.40583	9	High	bitargeting_May_2021|MBStar|MirAncesTar|miranda_May_2021|miRDB_v6|MiRNATIP|MirTar2|mirzag|RNA22
RGS7	P49802		hsa-miR-30e-3p	0.405807	7	High	Cupid|DIANA|MirAncesTar|miranda_May_2021|miRDB_v6|MirTar2|mirzag
ATP10D	Q9P241		hsa-miR-30e-3p	0.40567	9	High	MBStar|MirAncesTar|miranda_May_2021|miRDB_v6|MiRNATIP|MirSNPInTarget|miRTar2GO|MirTar2|mirzag
TCF7L2	Q9NQB0		hsa-miR-30e-3p	0.405493	8	High	Cupid|MBStar|MirAncesTar|MiRNATIP|MirSNPInTarget|miRTar2GO|mirzag|RNA22
TNFSF11	O14788		hsa-miR-30e-3p	0.405212	8	High	Cupid|MBStar|MirAncesTar|miranda_May_2021|MiRNATIP|miRTar2GO|mirzag|RNA22
GCC2	Q8IWJ2		hsa-miR-30e-3p	0.405201	9	High	bitargeting_May_2021|DIANA|MBStar|MirAncesTar|miranda_May_2021|MiRNATIP|MirSNPInTarget|mirzag|RNA22
SLC30A1	Q9Y6M5		hsa-miR-30e-3p	0.404996	8	High	Cupid|MBStar|MirAncesTar|miranda_May_2021|MiRNATIP|miRTar2GO|mirzag|RNA22
ST8SIA4	Q92187		hsa-miR-30e-3p	0.404806	8	High	MBStar|MirAncesTar|miranda_May_2021|MiRNATIP|MirSNPInTarget|MirTar2|mirzag|RNA22
TLK2	Q86UE8		hsa-miR-30e-3p	0.404694	8	High	Cupid|DIANA|MirAncesTar|miranda_May_2021|miRDB_v6|MiRNATIP|MirSNPInTarget|mirzag
ANGPT2	O15123		hsa-miR-30e-3p	0.404623	7	High	DIANA|MBStar|MirAncesTar|miranda_May_2021|MirSNPInTarget|MirTar2|mirzag
MECOM	Q03112		hsa-miR-30e-3p	0.404475	6	High	Cupid|MBStar|MirAncesTar|miranda_May_2021|miRTar2GO|mirzag
IL13RA1	P78552		hsa-miR-30e-3p	0.404447	9	High	Cupid|MBStar|MirAncesTar|miranda_May_2021|MiRNATIP|MirSNPInTarget|MirTar2|mirzag|RNA22
AGFG1	P52594		hsa-miR-30e-3p	0.404429	8	High	bitargeting_May_2021|MBStar|MirAncesTar|miranda_May_2021|MiRNATIP|miRTar2GO|MirTar2|RNA22
ADAMTS5	Q9UNA0		hsa-miR-30e-3p	0.404403	8	High	bitargeting_May_2021|MBStar|MirAncesTar|miranda_May_2021|miRDB_v6|MiRNATIP|miRTar2GO|PACCMIT
NTRK3	Q16288		hsa-miR-30e-3p	0.404145	8	High	bitargeting_May_2021|Cupid|MirAncesTar|miranda_May_2021|mirbase|MiRNATIP|MirTar2|RNA22
KPNA2	P52292		hsa-miR-30e-3p	0.404124	7	High	Cupid|MirAncesTar|miranda_May_2021|mirbase|MiRNATIP|miRTar2GO|mirzag
TSFM	P43897		hsa-miR-30e-3p	0.403826	8	High	DIANA|MBStar|MirAncesTar|miranda_May_2021|miRDB_v6|MiRNATIP|MirTar2|mirzag
C20orf202	A1L168		hsa-miR-30e-3p	0.403769	9	High	bitargeting_May_2021|DIANA|MirAncesTar|miranda_May_2021|miRDB_v6|MirTar2|mirzag|PITA_May_2021|RNA22
RNF128	Q8TEB7		hsa-miR-30e-3p	0.403332	7	High	Cupid|MBStar|MirAncesTar|miranda_May_2021|MiRNATIP|mirzag|PACCMIT
TOR1AIP2	Q8NFQ8		hsa-miR-30e-3p	0.402699	8	High	MBStar|MirAncesTar|miranda_May_2021|MiRNATIP|miRTar2GO|MirTar2|mirzag|RNA22
CAMSAP2	Q08AD1		hsa-miR-30e-3p	0.402615	8	High	DIANA|MBStar|MirAncesTar|miranda_May_2021|MiRNATIP|miRTar2GO|mirzag|PACCMIT
MFN1	Q8IWA4		hsa-miR-30e-3p	0.402598	9	High	bitargeting_May_2021|Cupid|MBStar|MirAncesTar|miranda_May_2021|miRTar2GO|mirzag|PITA_May_2021|RNA22
GORAB	Q5T7V8		hsa-miR-30e-3p	0.402593	8	High	bitargeting_May_2021|MBStar|MirAncesTar|miranda_May_2021|mirbase|miRDB_v6|MirTar2|mirzag
RETREG1	Q9H6L5		hsa-miR-30e-3p	0.402465	9	High	MBStar|MirAncesTar|miranda_May_2021|miRDB_v6|MiRNATIP|MirTar2|mirzag|PITA_May_2021|RNA22
MLLT10	P55197		hsa-miR-30e-3p	0.402398	9	High	DIANA|MBStar|MirAncesTar|miranda_May_2021|MiRNATIP|miRTar2GO|mirzag|PACCMIT|RNA22
SATB1	Q01826		hsa-miR-30e-3p	0.402333	8	High	Cupid|MBStar|MirAncesTar|miranda_May_2021|miRDB_v6|MiRNATIP|miRTar2GO|PITA_May_2021
GABPA	Q06546		hsa-miR-30e-3p	0.401823	10	High	Cupid|DIANA|MBStar|MirAncesTar|miranda_May_2021|miRDB_v6|MiRNATIP|MirTar2|mirzag|RNA22
RGS7BP	Q6MZT1		hsa-miR-30e-3p	0.401701	7	High	MBStar|MirAncesTar|miranda_May_2021|miRDB_v6|MiRNATIP|MirTar2|mirzag
SPRED1	Q7Z699		hsa-miR-30e-3p	0.401674	9	High	MBStar|MirAncesTar|miranda_May_2021|miRDB_v6|MiRNATIP|miRTar2GO|MirTar2|mirzag|RNA22
RMDN1	Q96DB5		hsa-miR-30e-3p	0.401635	9	High	DIANA|MBStar|MirAncesTar|miranda_May_2021|MiRNATIP|MirSNPInTarget|miRTar2GO|MirTar2|mirzag
[truncated: 148 more rows]

## Sheet: MIR 30e brain targets
AAK1
ABCA1
[truncated: 1,435 more rows]

## Sheet: mirDIP 30a
Gene Symbol	Uniprot	Pseudogene	MicroRNA	Integrated Score	Number of Sources	Score Class	Sources
[truncated: 1,646 more rows]

[truncated: 4 more sheets: mir-30a brain targets, mirDIP 218, mir-218 brain targets, Shared targets]
